# Supplementary material for: Y-chromosome evidence supports asymmetric dog introgression into eastern coyotes
Source: Ecol Evol. 2013 Jul 31;3(9):3005–20. doi: 10.1002/ece3.693 (PMC3790547; doi:10.1002/ece3.693)
Supplement: Supplementary file 5 [file ece30003-3005-SD5.txt]

-18000
-17500
-17000
-16500
-16000
-15500
-15000
-14500
0
500
1000
1500
2000
2500
3000
0 1 2 3 4 5 6 7 8
Me
a
n
 L
n
 P(D
)
D
e
lta
K
K(Numberof Populations)
ΔK I-model ΔK F-model
MeanLnP(D) I-model MeanLnP(D) F-model
