# Supplementary material for: Y-chromosome evidence supports asymmetric dog introgression into eastern coyotes
Source: Ecol Evol. 2013 Jul 31;3(9):3005–20. doi: 10.1002/ece3.693 (PMC3790547; doi:10.1002/ece3.693)
Supplement: Supplementary file 6 [file ece30003-3005-SD6.txt]

FC
-2
(4
.7
3
%
)
FC-1(5.32%)
Coyotes1974-1984 Coyotes2005-2010 Eastern Wolves GrayWolves Dogs
