# Supplementary material for: Y-chromosome evidence supports asymmetric dog introgression into eastern coyotes
Source: Ecol Evol. 2013 Jul 31;3(9):3005–20. doi: 10.1002/ece3.693 (PMC3790547; doi:10.1002/ece3.693)
Supplement: Supplementary file 7 [file ece30003-3005-SD7.txt]

0.0
0.1
0.2
0.3
0.4
0.5
0.6
0.7
0.8
0.9
1.0
Q
Coyotes2005-2010 EW GW Dogs
0.0
0.1
0.2
0.3
0.4
0.5
0.6
0.7
0.8
0.9
1.0
Q
Coyotes2005-2010 EW          GW Dogs
0.0
0.1
0.2
0.3
0.4
0.5
0.6
0.7
0.8
0.9
1.0
Q
Coyotes1974-1984       Eastern Wolves   GrayWolves Dogs
0.0
0.1
0.2
0.3
0.4
0.5
0.6
0.7
0.8
0.9
1.0
Q
Coyotes1974-1984       Eastern Wolves   GrayWolves          Dogs
a
b
c
d
