# Supplementary material for: Y-chromosome evidence supports asymmetric dog introgression into eastern coyotes
Source: Ecol Evol. 2013 Jul 31;3(9):3005–20. doi: 10.1002/ece3.693 (PMC3790547; doi:10.1002/ece3.693)
Supplement: Supplementary file 8 [file ece30003-3005-SD8.xlsx]

## Sheet: Table S1
Haplotype	ID1	ID2	ID3	ID4	ID5	Zfy intron	MS34A	MS34B	MS41A	MS41B
Yh1	CX					1	172	178	216	220
Yh2	CD					1	172	178	214	210
Yh3	CI	H20	CF, CH			1	172	178	214	214
Yh4	CK	H21	CII			1	172	178	214	216
Yh5	CM	H22	CAH, CMM			1	172	178	214	218
Yh6	CU	H19	CN			1	172	178	214	212
Yh7	CV		CCC			1	172	178	214	222
Yh8	CW					1	172	178	214	208
Yh9	AJ	H5	CAI, CO			1	172	180	212	214
Yh10	AQ	H7	CQ			1	172	180	212	218
Yh11	AR	H6	CS			1	172	180	212	216
Yh12	CN					1	172	178	212	224
Yh13	CO	H3				1	172	178	212	220
Yh14	CP	H4				1	172	178	212	222
Yh15	CQ		CW			1	172	178	212	218
Yh16	CR					1	172	178	212	216
Yh17	DQ		CJ, CKK			1	172	176	212	218
Yh18	GO					1	176	180	212	220
Yh19	GP		CFF			1	176	180	212	222
Yh20	HI					3	174	176	214	214
Yh21	FA					3	174	178	212	212
Yh22	HN	H11				3	174	176	212	224
Yh23	HO	H10				3	174	176	212	220
Yh24	HP					3	174	176	212	222
Yh25	IQ					3	174	180	212	218
Yh26	EA	H15				3	176	178	212	212
Yh27	EJ		CAG			3	176	178	212	214
Yh28	EO	H16				3	176	178	212	220
Yh29	EC	H2				3	176	178	208	214
Yh30		H27					172	176	218	214
Yh31		H26					172	178	216	210
Yh32	AI						172	180	214	214
Yh33		H23					172	178	214	220
Yh34		H24					172	178	214	224
Yh35		H25	CQQ				174	178	214	216
Yh36			CG				172	178	212	214
Yh37		H12					174	176	212	226
Yh38		H13					174	180	212	214
Yh39		H8					174	174	212	220
Yh40		H9					174	176	212	214
Yh41		H14					176	178	212	210
Yh42		H17					176	178	212	222
Yh43		H18					178	176	212	220
Yh44	BB		E, O			4	170	182	212	226
Yh45	BP		CDD, CHH			4	170	182	212	222
Yh46	BQ					4	170	182	212	218
Yh47	AA		R			4	172	180	212	212
Yh48	KA		CXX			4	172	182	212	212
Yh49					80		170	176	210	220
Yh50				M			176	178	210	224
Yh51	AF	H38	J			2	172	180	208	222
Yh52	AG	H55	D			2	172	180	208	224
Yh53	AT		M			2	172	180	208	220
Yh54	CC	H32	Z			2	172	178	208	214
Yh55	CE	H33	A, U			2	172	178	208	216
Yh56	CF	H50				2	172	178	208	222
Yh57	CG	H35	W			2	172	178	208	224
Yh58	CS	H36	F			2	172	178	208	226
Yh59	CT	H34				2	172	178	208	220
Yh60	DC	H30	I			2	172	176	208	214
Yh61	FE				35	2	174	178	208	216
Yh62	FF			L	12	2	174	178	208	222
Yh63	FG		DU		71	2	174	178	208	224
Yh64	FL	H1			39	2	174	178	208	218
Yh65	FS			C	4	2	174	178	208	226
Yh66	FT	H29			31	2	174	178	208	220
Yh67	HC					2	174	176	208	214
Yh68	HG				17	2	174	176	208	224
Yh69	HS				18	2	174	176	208	226
Yh70	HT		CL	Q	33	2	174	176	208	220
Yh71	JT				76	2	174	172	208	220
Yh72	EF	H52		G	7	2	176	178	208	222
Yh73	FZ				72	2	174	178	196	220
Yh74		H28					172	178	208	218
Yh75		H31					172	176	208	226
Yh76		H37		J			172	180	208	214
Yh77		H41	C, CLL				172	178	208	212
Yh78		H45					172	176	208	216
Yh79		H58					172	180	208	226
Yh80		H59					172	178	208	228
Yh81				A			172	182	208	214
Yh82				B			172	182	208	220
Yh83				D			172	180	208	216
Yh84				I			172	180	208	212
Yh85				O			172	182	208	216
Yh86			B				172	184	208	222
Yh87				H			174	178	208	228
Yh88				R	34		174	178	208	214
Yh89					42		174	180	208	224
Yh90					57		174	176	208	222
Yh91					69		174	176	208	216
Yh92					70		174	182	208	220
Yh93					73		174	178	208	212
Yh94					77		174	184	208	216
Yh95					82		174	174	208	220
Yh96					88		174	180	208	218
Yh97		H39	L				176	178	208	220
Yh98		H44					176	176	208	214
Yh99		H53					176	180	208	222
Yh100				F			176	176	208	218
Yh101					75		176	178	208	218
Yh102					78		176	184	208	218
Yh103					83		176	182	208	224
Yh104		H40		K	11		178	176	208	218
Yh105				E			178	176	208	216
Yh106				P			178	174	208	216
Yh107					40		178	176	208	220
Yh108					79		178	178	208	220
Yh109					44		180	174	208	228

## Sheet: Table S2
Sample	Date Collected	Latitude	Longitude	Sex	mtDNA	Zfy intron	Y-haplotype	MS34a	MS34b	MS41a	MS41b	%COY	%EW	%GW	%DOG	%COY	%EW	%GW	%DOG	COY 90% PI	EW 90% PI	GW 90% PI	DOG 90% PI	%COY	%EW	%GW	%DOG	COY 90% PI	EW 90% PI	GW 90% PI	DOG 90% PI
CAN004030	2005-12-05	44.8792	-79.1656	F	C13							0.2785	0.698	0.012	0.0115	0.385	0.592	0.011	0.012	(0.000,1.000)	(0.000,1.000)	(0.000,0.066)	(0.000,0.077)	0.172	0.804	0.013	0.011	(0.000,0.941)	(0.000,1.000)	(0.000,0.087)	(0.000,0.067)
CAN004031	2005-12-19	44.8766	-79.6454	M	C9	1	GO	176	180	212	220	0.9845	0.006	0.006	0.004	0.984	0.006	0.006	0.004	(0.903,1.000)	(0.000,0.032)	(0.000,0.028)	(0.000,0.019)	0.985	0.006	0.006	0.004	(0.907,1.000)	(0.000,0.029)	(0.000,0.027)	(0.000,0.017)
CAN004035	2005-12-06	44.8483	-79.6771	M	C9		CD	172	178	214	210	0.953	0.0155	0.0255	0.0055	0.942	0.014	0.038	0.005	(0.714,1.000)	(0.000,0.093)	(0.000,0.228)	(0.000,0.025)	0.964	0.017	0.013	0.006	(0.782,1.000)	(0.000,0.112)	(0.000,0.094)	(0.000,0.027)
CAN004036	2005-12-06	44.811	-79.6509	F	C9							0.971	0.0155	0.004	0.009	0.971	0.016	0.004	0.009	(0.820,1.000)	(0.000,0.108)	(0.000,0.020)	(0.000,0.055)	0.971	0.015	0.004	0.009	(0.820,1.000)	(0.000,0.104)	(0.000,0.020)	(0.000,0.056)
CAN004037	2006	44.7841	-79.6212	F	C9							0.9415	0.0125	0.041	0.005	0.938	0.013	0.044	0.005	(0.639,1.000)	(0.000,0.082)	(0.000,0.322)	(0.000,0.025)	0.945	0.012	0.038	0.005	(0.667,1.000)	(0.000,0.075)	(0.000,0.289)	(0.000,0.023)
CAN004038	2006-01-01	43.9831	-80.2343	M	C19		FF	174	178	208	222	0.9695	0.0235	0.004	0.004	0.969	0.024	0.004	0.004	(0.798,1.000)	(0.000,0.181)	(0.000,0.018)	(0.000,0.018)	0.97	0.023	0.004	0.004	(0.804,1.000)	(0.000,0.173)	(0.000,0.017)	(0.000,0.018)
CAN004039	2006-01-01	44.0599	-80.1875	F	C9							0.9765	0.0115	0.0065	0.005	0.976	0.012	0.007	0.005	(0.853,1.000)	(0.000,0.083)	(0.000,0.041)	(0.000,0.028)	0.977	0.011	0.006	0.005	(0.860,1.000)	(0.000,0.075)	(0.000,0.038)	(0.000,0.026)
CAN004040	2006-02-13	44.8393	-79.9382	M	C9	2	C?	172	178	208		0.985	0.003	0.006	0.006	0.985	0.003	0.006	0.006	(0.906,1.000)	(0.000,0.016)	(0.000,0.032)	(0.000,0.030)	0.985	0.003	0.006	0.006	(0.907,1.000)	(0.000,0.015)	(0.000,0.030)	(0.000,0.029)
CAN004041	2006-01-01	43.9823	-80.2327	M	C1	1	GP	176	180	212	222	0.9805	0.007	0.009	0.003	0.98	0.007	0.009	0.003	(0.880,1.000)	(0.000,0.038)	(0.000,0.052)	(0.000,0.016)	0.981	0.007	0.009	0.003	(0.883,1.000)	(0.000,0.034)	(0.000,0.048)	(0.000,0.016)
CAN004042	2006-01-01	44.0482	-80.2317	M	C9		CD	172	178	214	210	0.982	0.0085	0.005	0.0045	0.983	0.008	0.005	0.004	(0.898,1.000)	(0.000,0.045)	(0.000,0.022)	(0.000,0.022)	0.981	0.009	0.005	0.005	(0.882,1.000)	(0.000,0.053)	(0.000,0.024)	(0.000,0.026)
CAN004043	2006-02-01	44.4165	-80.7836	M	C9	1	CD	172	178	214	210	0.984	0.004	0.006	0.006	0.984	0.004	0.006	0.006	(0.900,1.000)	(0.000,0.020)	(0.000,0.030)	(0.000,0.031)	0.984	0.004	0.006	0.006	(0.904,1.000)	(0.000,0.019)	(0.000,0.028)	(0.000,0.029)
CAN004044	2006-02-03	44.7758	-79.566	M	C19		GP	176	180	212	222	0.9875	0.004	0.003	0.006	0.987	0.004	0.003	0.006	(0.923,1.000)	(0.000,0.019)	(0.000,0.015)	(0.000,0.030)	0.988	0.004	0.003	0.006	(0.924,1.000)	(0.000,0.018)	(0.000,0.014)	(0.000,0.028)
CAN004045	2006-11-02	44.8134	-79.584	M	C19	1	CD	172	178	214	210	0.989	0.003	0.005	0.003	0.989	0.003	0.005	0.003	(0.932,1.000)	(0.000,0.015)	(0.000,0.022)	(0.000,0.017)	0.989	0.003	0.005	0.003	(0.932,1.000)	(0.000,0.014)	(0.000,0.022)	(0.000,0.016)
CAN004046	2006-01-01	44.8172	-80.0071	M	C9		AA	172	180	212	212	0.952	0.0375	0.004	0.006	0.953	0.036	0.004	0.006	(0.711,1.000)	(0.000,0.269)	(0.000,0.020)	(0.000,0.033)	0.951	0.039	0.004	0.006	(0.697,1.000)	(0.000,0.283)	(0.000,0.019)	(0.000,0.032)
CAN004047	2006-01-01	44.7739	-80.0793	M	C5		HT	174	176	208	220	0.7355	0.007	0.0055	0.2515	0.725	0.006	0.005	0.263	(0.434,1.000)	(0.000,0.034)	(0.000,0.025)	(0.000,0.551)	0.746	0.008	0.006	0.24	(0.407,1.000)	(0.000,0.043)	(0.000,0.031)	(0.000,0.575)
CAN004049	2006-01-01	44.039	-80.2863	F	C9							0.925	0.006	0.023	0.046	0.915	0.006	0.026	0.053	(0.667,1.000)	(0.000,0.034)	(0.000,0.185)	(0.000,0.271)	0.935	0.006	0.02	0.039	(0.700,1.000)	(0.000,0.035)	(0.000,0.148)	(0.000,0.237)
CAN004050	2006-02-13	44.7572	-79.5076	F	C1							0.9475	0.0185	0.013	0.0215	0.946	0.019	0.013	0.022	(0.700,1.000)	(0.000,0.134)	(0.000,0.086)	(0.000,0.163)	0.949	0.018	0.013	0.021	(0.707,1.000)	(0.000,0.126)	(0.000,0.085)	(0.000,0.155)
CAN004052	2006-02-01	44.4575	-79.7533	M	C19		AA	172	180	212	212	0.9635	0.025	0.006	0.0055	0.962	0.026	0.006	0.005	(0.760,1.000)	(0.000,0.201)	(0.000,0.031)	(0.000,0.028)	0.965	0.024	0.006	0.006	(0.777,1.000)	(0.000,0.180)	(0.000,0.027)	(0.000,0.028)
CAN004060	2006-01-01	43.9987	-80.2915	F	C9							0.965	0.023	0.005	0.0065	0.967	0.021	0.005	0.006	(0.796,1.000)	(0.000,0.160)	(0.000,0.024)	(0.000,0.035)	0.963	0.025	0.005	0.007	(0.767,1.000)	(0.000,0.193)	(0.000,0.024)	(0.000,0.036)
CAN004061	2006-03-03	44.7399	-79.9807	M	C9		JT	174	172	208	220	0.671	0.026	0.066	0.2365	0.665	0.024	0.066	0.244	(0.342,0.967)	(0.000,0.183)	(0.000,0.362)	(0.000,0.602)	0.677	0.028	0.066	0.229	(0.342,0.994)	(0.000,0.215)	(0.000,0.362)	(0.000,0.597)
CAN004062	2006-01-01	44.0234	-80.1888	F	C19							0.9845	0.0065	0.006	0.003	0.984	0.007	0.006	0.003	(0.902,1.000)	(0.000,0.035)	(0.000,0.032)	(0.000,0.016)	0.985	0.006	0.006	0.003	(0.906,1.000)	(0.000,0.032)	(0.000,0.029)	(0.000,0.015)
CAN004063	2006-08-02	44.7003	-79.9759	F	C19							0.702	0.0115	0.006	0.2805	0.734	0.011	0.006	0.249	(0.268,1.000)	(0.000,0.067)	(0.000,0.032)	(0.000,0.720)	0.67	0.012	0.006	0.312	(0.081,1.000)	(0.000,0.072)	(0.000,0.034)	(0.000,0.878)
CAN004066	2006-02-01	44.1073	-80.5876	M	C9	2	HT	174	176	208	220	0.9515	0.0335	0.01	0.005	0.949	0.035	0.01	0.005	(0.697,1.000)	(0.000,0.266)	(0.000,0.066)	(0.000,0.028)	0.954	0.032	0.01	0.005	(0.715,1.000)	(0.000,0.244)	(0.000,0.058)	(0.000,0.027)
CAN004069	2005-12-01	44.9597	-79.3693	M	C9		AA	172	180	212	212	0.9355	0.029	0.0185	0.017	0.933	0.029	0.02	0.018	(0.633,1.000)	(0.000,0.229)	(0.000,0.142)	(0.000,0.122)	0.938	0.029	0.017	0.016	(0.645,1.000)	(0.000,0.223)	(0.000,0.117)	(0.000,0.110)
CAN004079	2005-12-01	44.8631	-79.3665	F	C1							0.9355	0.0195	0.0075	0.0375	0.935	0.019	0.007	0.038	(0.644,1.000)	(0.000,0.141)	(0.000,0.039)	(0.000,0.281)	0.936	0.02	0.008	0.037	(0.644,1.000)	(0.000,0.145)	(0.000,0.040)	(0.000,0.273)
CAN004089	2005-12-21	44.8035	-79.3187	M	C9		AA	172	180	212	212	0.6955	0.0625	0.1975	0.045	0.676	0.062	0.215	0.048	(0.183,1.000)	(0.000,0.447)	(0.000,0.676)	(0.000,0.277)	0.715	0.063	0.18	0.042	(0.189,1.000)	(0.000,0.461)	(0.000,0.656)	(0.000,0.264)
CAN004111	2006	44.7952	-79.5101	F	C9							0.9625	0.017	0.0145	0.006	0.962	0.017	0.015	0.006	(0.765,1.000)	(0.000,0.121)	(0.000,0.097)	(0.000,0.031)	0.963	0.017	0.014	0.006	(0.771,1.000)	(0.000,0.116)	(0.000,0.089)	(0.000,0.029)
CAN004122	2005-12-21	44.8545	-79.2749	M	C9		CD	172	178	214	210	0.9825	0.005	0.007	0.0055	0.982	0.005	0.007	0.006	(0.891,1.000)	(0.000,0.024)	(0.000,0.036)	(0.000,0.029)	0.983	0.005	0.007	0.005	(0.896,1.000)	(0.000,0.023)	(0.000,0.033)	(0.000,0.026)
CAN004170	2006-01-01	44.1312	-80.7699	F	C19							0.9815	0.0085	0.005	0.0045	0.981	0.009	0.005	0.005	(0.884,1.000)	(0.000,0.051)	(0.000,0.026)	(0.000,0.023)	0.982	0.008	0.005	0.004	(0.891,1.000)	(0.000,0.045)	(0.000,0.025)	(0.000,0.021)
CAN004177	2006-01-01	44.1462	-80.6882	M	C9		AA	172	180	212	212	0.9795	0.005	0.013	0.003	0.98	0.005	0.013	0.003	(0.875,1.000)	(0.000,0.024)	(0.000,0.079)	(0.000,0.015)	0.979	0.005	0.013	0.003	(0.873,1.000)	(0.000,0.025)	(0.000,0.077)	(0.000,0.014)
CAN004178	2006	44.7549	-80.957	M	C9		CD	172	178	214	210	0.9695	0.0205	0.006	0.004	0.969	0.021	0.006	0.004	(0.807,1.000)	(0.000,0.153)	(0.000,0.031)	(0.000,0.021)	0.97	0.02	0.006	0.004	(0.813,1.000)	(0.000,0.146)	(0.000,0.029)	(0.000,0.021)
CAN004179	2006-01-01	44.1132	-80.6308	M	C9	1	CD	172	178	214	210	0.9855	0.007	0.0025	0.005	0.985	0.007	0.003	0.005	(0.909,1.000)	(0.000,0.043)	(0.000,0.012)	(0.000,0.024)	0.986	0.007	0.002	0.005	(0.914,1.000)	(0.000,0.039)	(0.000,0.011)	(0.000,0.022)
CAN004180	2006-01-01	44.526	-80.7399	F	C9							0.985	0.0055	0.0075	0.002	0.984	0.006	0.008	0.002	(0.902,1.000)	(0.000,0.031)	(0.000,0.050)	(0.000,0.011)	0.986	0.005	0.007	0.002	(0.911,1.000)	(0.000,0.027)	(0.000,0.040)	(0.000,0.011)
CAN004181	2006-01-01	44.5247	-80.8043	M	C9		GP	176	180	212	222	0.987	0.007	0.003	0.003	0.987	0.007	0.003	0.003	(0.920,1.000)	(0.000,0.040)	(0.000,0.015)	(0.000,0.014)	0.987	0.007	0.003	0.003	(0.921,1.000)	(0.000,0.038)	(0.000,0.014)	(0.000,0.014)
CAN004182	2005-12-01	44.5532	-80.9934	F	C19							0.839	0.09	0.009	0.062	0.829	0.091	0.009	0.071	(0.152,1.000)	(0.000,0.564)	(0.000,0.045)	(0.000,0.401)	0.849	0.089	0.009	0.053	(0.272,1.000)	(0.000,0.560)	(0.000,0.046)	(0.000,0.354)
CAN004184	2005-12-01	44.5725	-80.9867	M	C19	2	FL	174	178	208	218	0.9415	0.0485	0.007	0.003	0.941	0.049	0.007	0.003	(0.660,1.000)	(0.000,0.324)	(0.000,0.036)	(0.000,0.014)	0.942	0.048	0.007	0.003	(0.659,1.000)	(0.000,0.325)	(0.000,0.035)	(0.000,0.014)
CAN004191	2006-01-20	44.6958	-81.0698	M	C9		GP	176	180	212	222	0.9425	0.0265	0.0075	0.024	0.942	0.027	0.008	0.024	(0.675,1.000)	(0.000,0.205)	(0.000,0.041)	(0.000,0.181)	0.943	0.026	0.007	0.024	(0.675,1.000)	(0.000,0.197)	(0.000,0.038)	(0.000,0.182)
CAN004192	2006-01-18	44.8235	-79.4425	F	C19							0.9785	0.005	0.008	0.009	0.978	0.005	0.008	0.009	(0.863,1.000)	(0.000,0.024)	(0.000,0.046)	(0.000,0.054)	0.979	0.005	0.008	0.009	(0.867,1.000)	(0.000,0.023)	(0.000,0.044)	(0.000,0.050)
CAN004193	2006-01-01	44.5234	-80.8773	F	C9							0.929	0.054	0.0135	0.004	0.926	0.056	0.014	0.004	(0.628,1.000)	(0.000,0.343)	(0.000,0.095)	(0.000,0.019)	0.932	0.052	0.013	0.004	(0.640,1.000)	(0.000,0.332)	(0.000,0.080)	(0.000,0.018)
CAN004194	2006-01-20	44.6089	-81.0406	F	C9							0.954	0.0255	0.013	0.007	0.956	0.024	0.013	0.007	(0.732,1.000)	(0.000,0.179)	(0.000,0.083)	(0.000,0.037)	0.952	0.027	0.013	0.007	(0.709,1.000)	(0.000,0.203)	(0.000,0.084)	(0.000,0.038)
CAN004195	2006-01-01	44.5917	-80.864	M	C9		CD	172	178	214	210	0.9785	0.006	0.008	0.008	0.978	0.006	0.008	0.008	(0.865,1.000)	(0.000,0.033)	(0.000,0.045)	(0.000,0.046)	0.979	0.006	0.008	0.008	(0.867,1.000)	(0.000,0.031)	(0.000,0.043)	(0.000,0.045)
CAN004196	2006-01-01	44.091	-80.7126	M	C9	1	GO	176	180	212	220	0.905	0.006	0.003	0.086	0.899	0.006	0.003	0.092	(0.511,1.000)	(0.000,0.034)	(0.000,0.013)	(0.000,0.480)	0.911	0.006	0.003	0.08	(0.538,1.000)	(0.000,0.031)	(0.000,0.012)	(0.000,0.453)
CAN004197	2006-01-01	44.0358	-80.7484	M	C9		CD	172	178	214	210	0.961	0.0095	0.011	0.018	0.96	0.009	0.011	0.019	(0.763,1.000)	(0.000,0.056)	(0.000,0.072)	(0.000,0.143)	0.962	0.01	0.011	0.017	(0.773,1.000)	(0.000,0.057)	(0.000,0.067)	(0.000,0.125)
CAN004198	2006-01-27	44.6558	-79.872	M	C9	2	JT	174	172	208	220	0.6565	0.014	0.0075	0.3225	0.643	0.012	0.007	0.338	(0.327,0.928)	(0.000,0.072)	(0.000,0.038)	(0.057,0.646)	0.67	0.016	0.008	0.307	(0.325,1.000)	(0.000,0.101)	(0.000,0.041)	(0.000,0.644)
CAN004200	2006-01-01	44.5771	-80.7764	M	C9		JT	174	172	208	220	0.8435	0.004	0.0065	0.146	0.839	0.004	0.006	0.151	(0.514,1.000)	(0.000,0.019)	(0.000,0.032)	(0.000,0.476)	0.848	0.004	0.007	0.141	(0.513,1.000)	(0.000,0.020)	(0.000,0.036)	(0.000,0.476)
CAN004201	2006-01-01	44.0122	-80.686	F	C9							0.987	0.0075	0.003	0.003	0.987	0.007	0.003	0.003	(0.921,1.000)	(0.000,0.044)	(0.000,0.014)	(0.000,0.013)	0.987	0.008	0.003	0.003	(0.919,1.000)	(0.000,0.045)	(0.000,0.013)	(0.000,0.012)
CAN004202	2006-02-01	44.1253	-80.5884	M	C9		AA	172	180	212	212	0.978	0.0095	0.005	0.008	0.978	0.01	0.005	0.008	(0.863,1.000)	(0.000,0.059)	(0.000,0.024)	(0.000,0.042)	0.978	0.009	0.005	0.008	(0.865,1.000)	(0.000,0.056)	(0.000,0.023)	(0.000,0.041)
CAN004204	2006-02-01	44.1075	-80.5854	M	C19		HT	174	176	208	220	0.986	0.005	0.006	0.003	0.986	0.005	0.006	0.003	(0.915,1.000)	(0.000,0.024)	(0.000,0.032)	(0.000,0.013)	0.986	0.005	0.006	0.003	(0.918,1.000)	(0.000,0.023)	(0.000,0.030)	(0.000,0.013)
CAN004205	2006-02-01	44.1325	-80.6152	F	C19							0.9875	0.004	0.004	0.004	0.987	0.004	0.004	0.004	(0.925,1.000)	(0.000,0.018)	(0.000,0.021)	(0.000,0.020)	0.988	0.004	0.004	0.004	(0.927,1.000)	(0.000,0.017)	(0.000,0.019)	(0.000,0.019)
CAN004206	2006-02-01	44.0888	-80.6067	F	C19							0.9675	0.016	0.01	0.006	0.967	0.016	0.01	0.006	(0.801,1.000)	(0.000,0.113)	(0.000,0.065)	(0.000,0.035)	0.968	0.016	0.01	0.006	(0.803,1.000)	(0.000,0.107)	(0.000,0.063)	(0.000,0.035)
CAN004208	2006-01-25	44.8311	-79.4928	M	C9		GP	176	180	212	222	0.984	0.0065	0.004	0.005	0.985	0.006	0.004	0.005	(0.906,1.000)	(0.000,0.035)	(0.000,0.019)	(0.000,0.027)	0.983	0.007	0.004	0.005	(0.898,1.000)	(0.000,0.041)	(0.000,0.019)	(0.000,0.027)
CAN004209	2006-01-20	44.9538	-81.2801	M	C9	1	CD	172	178	214	210	0.4705	0.515	0.005	0.0095	0.461	0.525	0.005	0.009	(0.000,1.000)	(0.000,1.000)	(0.000,0.024)	(0.000,0.050)	0.48	0.505	0.005	0.01	(0.000,1.000)	(0.000,1.000)	(0.000,0.023)	(0.000,0.057)
CAN004210	2006-02-01	44.2005	-81.1492	F	C1							0.981	0.008	0.0075	0.004	0.981	0.008	0.008	0.004	(0.880,1.000)	(0.000,0.046)	(0.000,0.043)	(0.000,0.019)	0.981	0.008	0.007	0.004	(0.885,1.000)	(0.000,0.044)	(0.000,0.038)	(0.000,0.017)
CAN004211	2006-10-01	44.838	-79.5494	F	C9							0.984	0.005	0.007	0.0045	0.984	0.005	0.007	0.005	(0.899,1.000)	(0.000,0.026)	(0.000,0.036)	(0.000,0.023)	0.984	0.005	0.007	0.004	(0.901,1.000)	(0.000,0.024)	(0.000,0.036)	(0.000,0.022)
CAN004212	2006-01-01	44.8545	-79.6088	M	C9		GO	176	180	212	220	0.962	0.0265	0.0045	0.007	0.961	0.027	0.005	0.007	(0.756,1.000)	(0.000,0.208)	(0.000,0.022)	(0.000,0.042)	0.963	0.026	0.004	0.007	(0.763,1.000)	(0.000,0.199)	(0.000,0.021)	(0.000,0.039)
CAN004213	2006-01-01	44.6853	-80.7717	F	C9							0.979	0.0095	0.0085	0.003	0.978	0.01	0.009	0.003	(0.866,1.000)	(0.000,0.066)	(0.000,0.054)	(0.000,0.014)	0.98	0.009	0.008	0.003	(0.874,1.000)	(0.000,0.056)	(0.000,0.048)	(0.000,0.014)
CAN004214	2006-01-01	44.0186	-80.6007	F	C9							0.8865	0.01	0.004	0.0995	0.878	0.01	0.004	0.108	(0.419,1.000)	(0.000,0.062)	(0.000,0.018)	(0.000,0.568)	0.895	0.01	0.004	0.091	(0.465,1.000)	(0.000,0.058)	(0.000,0.017)	(0.000,0.522)
CAN004215	2006-01-01	44.8117	-79.5674	M	C1		FL	174	178	208	218	0.96	0.0145	0.0195	0.006	0.959	0.015	0.02	0.006	(0.768,1.000)	(0.000,0.103)	(0.000,0.148)	(0.000,0.031)	0.961	0.014	0.019	0.006	(0.773,1.000)	(0.000,0.095)	(0.000,0.142)	(0.000,0.031)
CAN004216	2006-01-01	44.0617	-80.6537	F	C9							0.9845	0.005	0.004	0.007	0.984	0.005	0.004	0.007	(0.901,1.000)	(0.000,0.027)	(0.000,0.019)	(0.000,0.038)	0.985	0.005	0.004	0.007	(0.905,1.000)	(0.000,0.026)	(0.000,0.018)	(0.000,0.036)
CAN004217	2006-03-01	44.7175	-79.7839	M	C1	1	CD	172	178	214	210	0.9905	0.003	0.004	0.003	0.99	0.003	0.004	0.003	(0.943,1.000)	(0.000,0.013)	(0.000,0.020)	(0.000,0.013)	0.991	0.003	0.004	0.003	(0.943,1.000)	(0.000,0.012)	(0.000,0.019)	(0.000,0.012)
CAN004218	2006-03-01	44.7193	-79.7026	M	C19		CD	172	178	214	210	0.979	0.006	0.0105	0.005	0.978	0.006	0.011	0.005	(0.868,1.000)	(0.000,0.033)	(0.000,0.059)	(0.000,0.025)	0.98	0.006	0.01	0.005	(0.878,1.000)	(0.000,0.029)	(0.000,0.051)	(0.000,0.023)
CAN004219	2006-03-01	44.6971	-79.7908	M	C9		HT	174	176	208	220	0.9205	0.0285	0.009	0.042	0.92	0.03	0.009	0.041	(0.603,1.000)	(0.000,0.225)	(0.000,0.056)	(0.000,0.297)	0.921	0.027	0.009	0.043	(0.599,1.000)	(0.000,0.210)	(0.000,0.050)	(0.000,0.312)
CAN004220	2006-03-01	44.7314	-79.8715	M	C9		CD	172	178	214	210	0.965	0.01	0.005	0.02	0.965	0.01	0.005	0.02	(0.786,1.000)	(0.000,0.060)	(0.000,0.027)	(0.000,0.149)	0.965	0.01	0.005	0.02	(0.787,1.000)	(0.000,0.056)	(0.000,0.025)	(0.000,0.148)
CAN004231	2006-02-01	44.0866	-80.5676	F	C19							0.9685	0.008	0.005	0.019	0.968	0.008	0.005	0.019	(0.803,1.000)	(0.000,0.047)	(0.000,0.024)	(0.000,0.137)	0.969	0.008	0.005	0.019	(0.802,1.000)	(0.000,0.043)	(0.000,0.023)	(0.000,0.138)
CAN004232	2006-02-01	44.1083	-80.557	M	C19	1	GP	176	180	212	222	0.9785	0.01	0.005	0.0065	0.978	0.01	0.005	0.007	(0.865,1.000)	(0.000,0.059)	(0.000,0.025)	(0.000,0.038)	0.979	0.01	0.005	0.006	(0.872,1.000)	(0.000,0.054)	(0.000,0.023)	(0.000,0.034)
CAN004233	2006	43.9623	-80.1745	F	C9							0.964	0.0145	0.0155	0.006	0.963	0.015	0.016	0.006	(0.781,1.000)	(0.000,0.107)	(0.000,0.112)	(0.000,0.030)	0.965	0.014	0.015	0.006	(0.788,1.000)	(0.000,0.098)	(0.000,0.105)	(0.000,0.030)
CAN004234	2006-01-01	44.6184	-79.9552	M	C1		HT	174	176	208	220	0.988	0.004	0.0035	0.004	0.988	0.004	0.004	0.004	(0.926,1.000)	(0.000,0.021)	(0.000,0.017)	(0.000,0.021)	0.988	0.004	0.003	0.004	(0.930,1.000)	(0.000,0.019)	(0.000,0.015)	(0.000,0.020)
CAN004235	2006-02-01	44.1279	-80.5672	M	C9		CD	172	178	214	210	0.9705	0.008	0.0095	0.0125	0.97	0.008	0.01	0.012	(0.814,1.000)	(0.000,0.047)	(0.000,0.056)	(0.000,0.074)	0.971	0.008	0.009	0.013	(0.817,1.000)	(0.000,0.043)	(0.000,0.048)	(0.000,0.080)
CAN004236	2006-02-01	44.677	-79.9323	M	C9		CD	172	178	214	210	0.9785	0.0095	0.004	0.0075	0.979	0.01	0.004	0.007	(0.869,1.000)	(0.000,0.060)	(0.000,0.021)	(0.000,0.042)	0.978	0.009	0.004	0.008	(0.866,1.000)	(0.000,0.057)	(0.000,0.020)	(0.000,0.046)
CAN004237	2006-01-01	43.9402	-80.2187	F	C1							0.9745	0.006	0.0165	0.003	0.974	0.006	0.017	0.003	(0.841,1.000)	(0.000,0.033)	(0.000,0.120)	(0.000,0.016)	0.975	0.006	0.016	0.003	(0.845,1.000)	(0.000,0.032)	(0.000,0.111)	(0.000,0.015)
CAN004238	2006-02-01	44.4472	-80.8525	F	C9							0.529	0.062	0.2925	0.116	0.503	0.066	0.308	0.123	(0.000,0.998)	(0.000,0.469)	(0.000,0.779)	(0.000,0.525)	0.555	0.058	0.277	0.109	(0.000,1.000)	(0.000,0.438)	(0.000,0.762)	(0.000,0.510)
CAN004239	2006-02-23	44.8366	-79.6254	M	C9		GO	176	180	212	220	0.9875	0.003	0.004	0.005	0.987	0.003	0.004	0.005	(0.925,1.000)	(0.000,0.016)	(0.000,0.018)	(0.000,0.026)	0.988	0.003	0.004	0.005	(0.927,1.000)	(0.000,0.015)	(0.000,0.017)	(0.000,0.024)
CAN004240	2006	43.9662	-80.2668	F	C19							0.9775	0.005	0.005	0.0125	0.976	0.005	0.005	0.014	(0.852,1.000)	(0.000,0.025)	(0.000,0.025)	(0.000,0.100)	0.979	0.005	0.005	0.011	(0.868,1.000)	(0.000,0.025)	(0.000,0.025)	(0.000,0.071)
CAN004241	2006-01-01	44.7314	-79.9297	M	C9		AA	172	180	212	212	0.8475	0.0215	0.124	0.007	0.842	0.022	0.129	0.007	(0.479,1.000)	(0.000,0.168)	(0.000,0.492)	(0.000,0.035)	0.853	0.021	0.119	0.007	(0.478,1.000)	(0.000,0.155)	(0.000,0.492)	(0.000,0.036)
CAN004242	2006-01-01	44.773	-80.0198	F	C14							0.977	0.014	0.004	0.005	0.977	0.014	0.004	0.005	(0.858,1.000)	(0.000,0.088)	(0.000,0.020)	(0.000,0.027)	0.977	0.014	0.004	0.005	(0.857,1.000)	(0.000,0.087)	(0.000,0.019)	(0.000,0.027)
CAN004244	2006	43.9038	-80.2668	M	C1		CD	172	178	214	210	0.967	0.022	0.004	0.0065	0.967	0.022	0.004	0.007	(0.792,1.000)	(0.000,0.170)	(0.000,0.022)	(0.000,0.035)	0.967	0.022	0.004	0.006	(0.794,1.000)	(0.000,0.167)	(0.000,0.021)	(0.000,0.034)
CAN004245	2006	43.9454	-80.2889	M	C19	1	AJ	172	180	212	214	0.986	0.004	0.004	0.006	0.986	0.004	0.004	0.006	(0.912,1.000)	(0.000,0.021)	(0.000,0.018)	(0.000,0.035)	0.986	0.004	0.004	0.006	(0.913,1.000)	(0.000,0.020)	(0.000,0.017)	(0.000,0.034)
CAN004246	2006-01-01	43.9285	-80.1667	M	C19	1	AJ	172	180	212	214	0.9515	0.0225	0.008	0.018	0.951	0.023	0.008	0.018	(0.704,1.000)	(0.000,0.174)	(0.000,0.043)	(0.000,0.123)	0.952	0.022	0.008	0.018	(0.708,1.000)	(0.000,0.165)	(0.000,0.040)	(0.000,0.123)
CAN004483	2007-03-13	44.3914	-79.7431	M	C9	2	FF	174	178	208	222	0.981	0.007	0.004	0.008	0.981	0.007	0.004	0.008	(0.880,1.000)	(0.000,0.039)	(0.000,0.018)	(0.000,0.045)	0.981	0.007	0.004	0.008	(0.880,1.000)	(0.000,0.039)	(0.000,0.018)	(0.000,0.044)
CAN004493	2006-03-23	44.0864	-78.5703	F	C102							0.945	0.03	0.0105	0.014	0.944	0.031	0.011	0.014	(0.678,1.000)	(0.000,0.237)	(0.000,0.066)	(0.000,0.098)	0.946	0.029	0.01	0.014	(0.683,1.000)	(0.000,0.226)	(0.000,0.058)	(0.000,0.099)
CAN004498	2007	43.9224	-80.1083	M	C9		CD	172	178	214	210	0.9285	0.0545	0.013	0.004	0.927	0.056	0.013	0.004	(0.604,1.000)	(0.000,0.364)	(0.000,0.083)	(0.000,0.020)	0.93	0.053	0.013	0.004	(0.612,1.000)	(0.000,0.356)	(0.000,0.078)	(0.000,0.020)
CAN004499	2007	44.4823	-80.5382	F	C9							0.9765	0.009	0.0085	0.006	0.976	0.009	0.009	0.006	(0.853,1.000)	(0.000,0.056)	(0.000,0.050)	(0.000,0.028)	0.977	0.009	0.008	0.006	(0.856,1.000)	(0.000,0.054)	(0.000,0.046)	(0.000,0.027)
CAN004500	2006/2007	43.9463	-80.0837	M	C1		CD	172	178	214	210	0.087	0.8715	0.036	0.0055	0.096	0.858	0.04	0.006	(0.000,0.568)	(0.379,1.000)	(0.000,0.301)	(0.000,0.030)	0.078	0.885	0.032	0.005	(0.000,0.518)	(0.419,1.000)	(0.000,0.249)	(0.000,0.027)
CAN004501	2007	43.8972	-80.087	F	C19							0.991	0.003	0.003	0.002	0.991	0.003	0.003	0.002	(0.948,1.000)	(0.000,0.016)	(0.000,0.013)	(0.000,0.011)	0.991	0.003	0.003	0.002	(0.949,1.000)	(0.000,0.016)	(0.000,0.013)	(0.000,0.011)
CAN004504	2007	44.6922	-80.6846	M	C9		HT	174	176	208	220	0.9	0.085	0.006	0.009	0.899	0.086	0.006	0.009	(0.533,1.000)	(0.000,0.454)	(0.000,0.032)	(0.000,0.055)	0.901	0.084	0.006	0.009	(0.526,1.000)	(0.000,0.461)	(0.000,0.029)	(0.000,0.055)
CAN004506	2007	44.3526	-80.7818	F	C19							0.9795	0.005	0.0055	0.01	0.979	0.005	0.006	0.01	(0.870,1.000)	(0.000,0.024)	(0.000,0.028)	(0.000,0.063)	0.98	0.005	0.005	0.01	(0.874,1.000)	(0.000,0.023)	(0.000,0.026)	(0.000,0.059)
CAN004507	2007	44.463	-80.787	F	C9							0.9785	0.0115	0.007	0.004	0.978	0.012	0.007	0.004	(0.861,1.000)	(0.000,0.072)	(0.000,0.037)	(0.000,0.019)	0.979	0.011	0.007	0.004	(0.868,1.000)	(0.000,0.065)	(0.000,0.034)	(0.000,0.017)
CAN004508	2007	44.5696	-81.2291	F	C9							0.9535	0.0285	0.004	0.013	0.953	0.03	0.004	0.012	(0.719,1.000)	(0.000,0.230)	(0.000,0.020)	(0.000,0.084)	0.954	0.027	0.004	0.014	(0.724,1.000)	(0.000,0.208)	(0.000,0.021)	(0.000,0.097)
CAN004509	2007	44.435	-80.7275	M	C9	1	CD	172	178	214	210	0.8405	0.0285	0.007	0.124	0.833	0.027	0.007	0.133	(0.376,1.000)	(0.000,0.204)	(0.000,0.037)	(0.000,0.569)	0.848	0.03	0.007	0.115	(0.383,1.000)	(0.000,0.228)	(0.000,0.040)	(0.000,0.558)
CAN004510	2007	44.6276	-80.8209	M	C9		GP	176	180	212	222	0.964	0.0095	0.017	0.0095	0.963	0.01	0.018	0.009	(0.780,1.000)	(0.000,0.064)	(0.000,0.129)	(0.000,0.054)	0.965	0.009	0.016	0.01	(0.788,1.000)	(0.000,0.056)	(0.000,0.116)	(0.000,0.056)
CAN004511	2007	44.5627	-80.5432	M	C9		CD	172	178	214	210	0.97	0.0175	0.009	0.0035	0.971	0.017	0.009	0.003	(0.815,1.000)	(0.000,0.125)	(0.000,0.053)	(0.000,0.016)	0.969	0.018	0.009	0.004	(0.802,1.000)	(0.000,0.137)	(0.000,0.053)	(0.000,0.017)
CAN004512	2007	44.7198	-81.1741	F	C19							0.9835	0.003	0.005	0.0085	0.983	0.003	0.005	0.009	(0.899,1.000)	(0.000,0.014)	(0.000,0.024)	(0.000,0.048)	0.984	0.003	0.005	0.008	(0.902,1.000)	(0.000,0.014)	(0.000,0.023)	(0.000,0.046)
CAN004513	2007	44.3999	-80.6235	F	C9							0.9745	0.004	0.0165	0.004	0.975	0.004	0.016	0.004	(0.848,1.000)	(0.000,0.020)	(0.000,0.107)	(0.000,0.021)	0.974	0.004	0.017	0.004	(0.842,1.000)	(0.000,0.020)	(0.000,0.109)	(0.000,0.021)
CAN004514	2007	44.5359	-80.6598	F	C9							0.926	0.014	0.0395	0.0205	0.918	0.014	0.044	0.024	(0.662,1.000)	(0.000,0.093)	(0.000,0.279)	(0.000,0.147)	0.934	0.014	0.035	0.017	(0.686,1.000)	(0.000,0.093)	(0.000,0.245)	(0.000,0.120)
CAN004515	2007	44.6826	-81.2395	M	C19		HT	174	176	208	220	0.987	0.0045	0.004	0.005	0.987	0.005	0.004	0.005	(0.922,1.000)	(0.000,0.022)	(0.000,0.018)	(0.000,0.023)	0.987	0.004	0.004	0.005	(0.923,1.000)	(0.000,0.020)	(0.000,0.017)	(0.000,0.022)
CAN004517	2007	44.3637	-80.714	F	C9							0.9875	0.0055	0.003	0.004	0.987	0.006	0.003	0.004	(0.924,1.000)	(0.000,0.028)	(0.000,0.015)	(0.000,0.019)	0.988	0.005	0.003	0.004	(0.926,1.000)	(0.000,0.026)	(0.000,0.014)	(0.000,0.018)
CAN004518	2007	44.6009	-80.6259	M	C9		HT	174	176	208	220	0.9455	0.0345	0.016	0.004	0.944	0.035	0.017	0.004	(0.674,1.000)	(0.000,0.264)	(0.000,0.118)	(0.000,0.020)	0.947	0.034	0.015	0.004	(0.680,1.000)	(0.000,0.260)	(0.000,0.104)	(0.000,0.019)
CAN004519	2007	44.0761	-80.5864	F	C9							0.9405	0.0425	0.0135	0.004	0.937	0.045	0.014	0.004	(0.652,1.000)	(0.000,0.316)	(0.000,0.095)	(0.000,0.017)	0.944	0.04	0.013	0.004	(0.670,1.000)	(0.000,0.292)	(0.000,0.086)	(0.000,0.018)
CAN004520	2007	44.6113	-81.1622	M	C19		CD	172	178	214	210	0.9815	0.004	0.0075	0.007	0.981	0.004	0.008	0.007	(0.882,1.000)	(0.000,0.020)	(0.000,0.041)	(0.000,0.039)	0.982	0.004	0.007	0.007	(0.886,1.000)	(0.000,0.019)	(0.000,0.037)	(0.000,0.037)
CAN004521	2007	44.6316	-80.7565	M	C9		CD	172	178	214	210	0.9665	0.008	0.02	0.005	0.965	0.008	0.021	0.005	(0.795,1.000)	(0.000,0.049)	(0.000,0.156)	(0.000,0.027)	0.968	0.008	0.019	0.005	(0.806,1.000)	(0.000,0.044)	(0.000,0.142)	(0.000,0.026)
CAN004522	2007	44.4139	-80.78	M	C19	4	BB	170	182	212	226	0.985	0.006	0.0055	0.004	0.985	0.006	0.006	0.004	(0.910,1.000)	(0.000,0.028)	(0.000,0.028)	(0.000,0.018)	0.985	0.006	0.005	0.004	(0.909,1.000)	(0.000,0.028)	(0.000,0.026)	(0.000,0.018)
CAN004524	2007	44.1506	-80.5982	F	C19							0.983	0.003	0.006	0.008	0.983	0.003	0.006	0.008	(0.893,1.000)	(0.000,0.016)	(0.000,0.033)	(0.000,0.045)	0.983	0.003	0.006	0.008	(0.894,1.000)	(0.000,0.015)	(0.000,0.031)	(0.000,0.045)
CAN004525	2007	44.4952	-80.2426	F	C9							0.904	0.0075	0.0055	0.083	0.899	0.007	0.005	0.088	(0.608,1.000)	(0.000,0.039)	(0.000,0.027)	(0.000,0.372)	0.909	0.008	0.006	0.078	(0.617,1.000)	(0.000,0.040)	(0.000,0.029)	(0.000,0.361)
CAN004526	2007	44.6095	-80.698	M	C9		GP	176	180	212	222	0.9575	0.033	0.005	0.0045	0.957	0.034	0.005	0.004	(0.728,1.000)	(0.000,0.254)	(0.000,0.028)	(0.000,0.022)	0.958	0.032	0.005	0.005	(0.735,1.000)	(0.000,0.246)	(0.000,0.025)	(0.000,0.022)
CAN004528	2007	44.376	-80.8425	M	C9	2	JT	174	172	208	220	0.924	0.006	0.0245	0.045	0.915	0.006	0.027	0.052	(0.669,1.000)	(0.000,0.033)	(0.000,0.190)	(0.000,0.267)	0.933	0.006	0.022	0.038	(0.699,1.000)	(0.000,0.033)	(0.000,0.162)	(0.000,0.233)
CAN004529	2007	44.1437	-80.5547	M	C9	2	FL	174	178	208	218	0.9615	0.024	0.01	0.004	0.96	0.025	0.01	0.004	(0.751,1.000)	(0.000,0.193)	(0.000,0.062)	(0.000,0.022)	0.963	0.023	0.01	0.004	(0.766,1.000)	(0.000,0.176)	(0.000,0.054)	(0.000,0.021)
CAN005050	2008-01-18	44.4308	-79.1528	M	C19							0.9765	0.016	0.0035	0.004	0.975	0.017	0.004	0.004	(0.845,1.000)	(0.000,0.124)	(0.000,0.018)	(0.000,0.019)	0.978	0.015	0.003	0.004	(0.859,1.000)	(0.000,0.105)	(0.000,0.016)	(0.000,0.018)
CAN005386	2008-02-08	44.1942	-78.3856	M	C19		CD	172	178	214	210	0.961	0.01	0.0245	0.005	0.959	0.01	0.026	0.005	(0.748,1.000)	(0.000,0.061)	(0.000,0.197)	(0.000,0.024)	0.963	0.01	0.023	0.005	(0.768,1.000)	(0.000,0.057)	(0.000,0.168)	(0.000,0.023)
CAN005387	2008-02-23	44.2506	-78.3435	F	C19							0.974	0.008	0.015	0.003	0.974	0.008	0.015	0.003	(0.842,1.000)	(0.000,0.040)	(0.000,0.107)	(0.000,0.016)	0.974	0.008	0.015	0.003	(0.836,1.000)	(0.000,0.045)	(0.000,0.108)	(0.000,0.015)
CAN005388	2008-01-12	44.1933	-78.3853	M	C19		AA	172	180	212	212	0.985	0.006	0.004	0.005	0.985	0.006	0.004	0.005	(0.908,1.000)	(0.000,0.033)	(0.000,0.019)	(0.000,0.026)	0.985	0.006	0.004	0.005	(0.910,1.000)	(0.000,0.031)	(0.000,0.018)	(0.000,0.024)
CAN005389	2008-01-12	44.1947	-78.3858	M	C9		CD	172	178	214	210	0.99	0.003	0.003	0.004	0.99	0.003	0.003	0.004	(0.942,1.000)	(0.000,0.015)	(0.000,0.013)	(0.000,0.017)	0.99	0.003	0.003	0.004	(0.942,1.000)	(0.000,0.015)	(0.000,0.013)	(0.000,0.017)
CAN005390	2008-01-18	44.2053	-78.3925	M	C1		CD	172	178	214	210	0.947	0.0355	0.01	0.007	0.946	0.036	0.01	0.007	(0.688,1.000)	(0.000,0.269)	(0.000,0.065)	(0.000,0.040)	0.948	0.035	0.01	0.007	(0.693,1.000)	(0.000,0.261)	(0.000,0.060)	(0.000,0.041)
CAN005391	2008-01-27	44.1203	-78.3503	F	C19							0.8685	0.068	0.0315	0.032	0.868	0.068	0.032	0.032	(0.464,1.000)	(0.000,0.426)	(0.000,0.254)	(0.000,0.244)	0.869	0.068	0.031	0.032	(0.451,1.000)	(0.000,0.436)	(0.000,0.244)	(0.000,0.244)
CAN005392	2008-03-01	44.1244	-78.3525	M	C19		AA	172	180	212	212	0.968	0.0085	0.0105	0.013	0.967	0.009	0.011	0.013	(0.799,1.000)	(0.000,0.050)	(0.000,0.066)	(0.000,0.087)	0.969	0.008	0.01	0.013	(0.810,1.000)	(0.000,0.043)	(0.000,0.059)	(0.000,0.083)
CAN005393	2008-03-01	44.2525	-78.3418	M	C9		CD	172	178	214	210	0.9735	0.018	0.006	0.003	0.973	0.018	0.006	0.003	(0.833,1.000)	(0.000,0.131)	(0.000,0.029)	(0.000,0.014)	0.974	0.018	0.006	0.003	(0.834,1.000)	(0.000,0.128)	(0.000,0.028)	(0.000,0.013)
CAN005394	2008-01-24	44.1953	-78.3853	F	C19							0.9595	0.009	0.006	0.026	0.959	0.009	0.006	0.026	(0.757,1.000)	(0.000,0.052)	(0.000,0.030)	(0.000,0.200)	0.96	0.009	0.006	0.026	(0.759,1.000)	(0.000,0.052)	(0.000,0.030)	(0.000,0.195)
CAN005395	2007-12-24	44.2183	-78.3975	F	C9							0.915	0.006	0.0675	0.0115	0.92	0.006	0.063	0.011	(0.565,1.000)	(0.000,0.028)	(0.000,0.415)	(0.000,0.072)	0.91	0.006	0.072	0.012	(0.517,1.000)	(0.000,0.030)	(0.000,0.463)	(0.000,0.075)
CAN005396	2008-01-25	44.2472	-78.3395	F	C19							0.9575	0.0155	0.007	0.02	0.956	0.015	0.007	0.022	(0.777,1.000)	(0.000,0.104)	(0.000,0.038)	(0.000,0.139)	0.959	0.016	0.007	0.018	(0.778,1.000)	(0.000,0.114)	(0.000,0.039)	(0.000,0.121)
CAN005397	2008-01-27	44.1575	-78.4775	F	C9							0.8975	0.0605	0.0315	0.0105	0.901	0.05	0.037	0.012	(0.573,1.000)	(0.000,0.364)	(0.000,0.211)	(0.000,0.082)	0.894	0.071	0.026	0.009	(0.500,1.000)	(0.000,0.470)	(0.000,0.175)	(0.000,0.056)
CAN005398	2007-12-15	44.1589	-78.475	M	C9		CD	172	178	214	210	0.9755	0.0105	0.0095	0.0045	0.975	0.011	0.01	0.005	(0.842,1.000)	(0.000,0.068)	(0.000,0.060)	(0.000,0.022)	0.976	0.01	0.009	0.004	(0.850,1.000)	(0.000,0.060)	(0.000,0.054)	(0.000,0.021)
CAN005399	2007-12-23	44.2297	-78.4006	M	C9		CD	172	178	214	210	0.9785	0.007	0.009	0.005	0.978	0.007	0.009	0.005	(0.867,1.000)	(0.000,0.039)	(0.000,0.053)	(0.000,0.028)	0.979	0.007	0.009	0.005	(0.867,1.000)	(0.000,0.038)	(0.000,0.052)	(0.000,0.028)
CAN005400	2007-12-08	44.1572	-78.3714	F	C9							0.9335	0.0315	0.007	0.0285	0.931	0.032	0.007	0.03	(0.632,1.000)	(0.000,0.247)	(0.000,0.036)	(0.000,0.229)	0.936	0.031	0.007	0.027	(0.644,1.000)	(0.000,0.236)	(0.000,0.033)	(0.000,0.209)
CAN005402	2008-02-09	44.1222	-78.3522	M	C19		CD	172	178	214	210	0.9515	0.0345	0.0115	0.003	0.95	0.036	0.012	0.003	(0.699,1.000)	(0.000,0.262)	(0.000,0.072)	(0.000,0.014)	0.953	0.033	0.011	0.003	(0.712,1.000)	(0.000,0.248)	(0.000,0.062)	(0.000,0.014)
CAN005403	2008-02-09	44.1197	-78.3511	M	C19		CD	172	178	214	210	0.797	0.175	0.019	0.009	0.836	0.139	0.017	0.008	(0.395,1.000)	(0.000,0.575)	(0.000,0.122)	(0.000,0.040)	0.758	0.211	0.021	0.01	(0.195,1.000)	(0.000,0.748)	(0.000,0.158)	(0.000,0.051)
CAN005404	2008-02-16	44.1947	-78.3878	M	C19		AA	172	180	212	212	0.983	0.008	0.004	0.0055	0.984	0.007	0.004	0.005	(0.901,1.000)	(0.000,0.044)	(0.000,0.017)	(0.000,0.025)	0.982	0.009	0.004	0.006	(0.888,1.000)	(0.000,0.052)	(0.000,0.018)	(0.000,0.027)
CAN005405	2008-02-23	44.2537	-78.3442	M	C19		CD	172	178	214	210	0.9645	0.0165	0.0135	0.005	0.963	0.017	0.014	0.005	(0.771,1.000)	(0.000,0.117)	(0.000,0.091)	(0.000,0.025)	0.966	0.016	0.013	0.005	(0.784,1.000)	(0.000,0.107)	(0.000,0.079)	(0.000,0.023)
CAN005406	2008-02-23	44.2505	-78.3384	M	C19	2	FF	174	178	208	222	0.954	0.009	0.01	0.0265	0.954	0.009	0.01	0.027	(0.735,1.000)	(0.000,0.052)	(0.000,0.060)	(0.000,0.205)	0.954	0.009	0.01	0.026	(0.737,1.000)	(0.000,0.052)	(0.000,0.061)	(0.000,0.198)
CAN005407	2008-02-23	44.2461	-78.3405	M	C19		FF	174	178	208	222	0.965	0.004	0.0155	0.016	0.965	0.004	0.015	0.017	(0.778,1.000)	(0.000,0.017)	(0.000,0.106)	(0.000,0.118)	0.965	0.004	0.016	0.015	(0.780,1.000)	(0.000,0.017)	(0.000,0.108)	(0.000,0.106)
CAN005410	2008-02-13	44.4503	-79.0575	M	C9		BB	170	182	212	226	0.9865	0.0065	0.003	0.004	0.986	0.007	0.003	0.004	(0.917,1.000)	(0.000,0.034)	(0.000,0.015)	(0.000,0.019)	0.987	0.006	0.003	0.004	(0.920,1.000)	(0.000,0.031)	(0.000,0.014)	(0.000,0.018)
CAN005411	2008-02-07	44.4256	-79.0386	F	C9							0.988	0.005	0.004	0.003	0.988	0.005	0.004	0.003	(0.925,1.000)	(0.000,0.026)	(0.000,0.020)	(0.000,0.014)	0.988	0.005	0.004	0.003	(0.927,1.000)	(0.000,0.025)	(0.000,0.019)	(0.000,0.013)
CAN005412	2008-02-07	44.3972	-79.0536	F	C19							0.81	0.0055	0.005	0.18	0.79	0.005	0.004	0.201	(0.543,0.999)	(0.000,0.023)	(0.000,0.022)	(0.000,0.445)	0.83	0.006	0.006	0.159	(0.545,1.000)	(0.000,0.028)	(0.000,0.028)	(0.000,0.442)
CAN005413	2008-02-08	44.3792	-79.0383	M	C9		CD	172	178	214	210	0.987	0.005	0.004	0.004	0.987	0.005	0.004	0.004	(0.918,1.000)	(0.000,0.026)	(0.000,0.019)	(0.000,0.021)	0.987	0.005	0.004	0.004	(0.922,1.000)	(0.000,0.025)	(0.000,0.018)	(0.000,0.019)
CAN005419	2008-01-16	44.4503	-78.9767	M	C19		AA	172	180	212	212	0.9	0.078	0.0165	0.005	0.894	0.083	0.018	0.005	(0.552,1.000)	(0.000,0.427)	(0.000,0.131)	(0.000,0.026)	0.906	0.073	0.015	0.005	(0.565,1.000)	(0.000,0.413)	(0.000,0.111)	(0.000,0.027)
CAN005420	2008-01-16	44.4044	-78.9931	F	C19							0.98	0.0095	0.005	0.005	0.979	0.01	0.005	0.005	(0.872,1.000)	(0.000,0.063)	(0.000,0.026)	(0.000,0.026)	0.981	0.009	0.005	0.005	(0.883,1.000)	(0.000,0.053)	(0.000,0.023)	(0.000,0.024)
CAN005421	2008-01-18	44.4161	-79.0233	F	C1							0.9625	0.0185	0.009	0.01	0.962	0.019	0.009	0.01	(0.766,1.000)	(0.000,0.142)	(0.000,0.048)	(0.000,0.061)	0.963	0.018	0.009	0.01	(0.772,1.000)	(0.000,0.134)	(0.000,0.045)	(0.000,0.059)
CAN005422	2008-01-15	44.3639	-79.0383	F	C19							0.0315	0.6535	0.005	0.3105	0.03	0.663	0.005	0.303	(0.000,0.221)	(0.386,0.890)	(0.000,0.024)	(0.078,0.557)	0.033	0.644	0.005	0.318	(0.000,0.254)	(0.340,0.894)	(0.000,0.024)	(0.061,0.595)
CAN005423	2008-01-29	44.2714	-79.0658	M	C1	1	CW	172	178	214	208	0.987	0.004	0.0035	0.005	0.987	0.004	0.004	0.005	(0.919,1.000)	(0.000,0.021)	(0.000,0.017)	(0.000,0.028)	0.987	0.004	0.003	0.005	(0.922,1.000)	(0.000,0.020)	(0.000,0.016)	(0.000,0.025)
CAN005426	2007-12-27	44.4503	-79.0981	F	C19							0.972	0.016	0.0075	0.004	0.971	0.017	0.008	0.004	(0.820,1.000)	(0.000,0.111)	(0.000,0.045)	(0.000,0.021)	0.973	0.015	0.007	0.004	(0.835,1.000)	(0.000,0.095)	(0.000,0.040)	(0.000,0.020)
CAN005427	2007-12-29	44.4158	-79.0028	M	C1		CD	172	178	214	210	0.944	0.0235	0.005	0.028	0.943	0.022	0.005	0.031	(0.726,1.000)	(0.000,0.167)	(0.000,0.025)	(0.000,0.180)	0.945	0.025	0.005	0.025	(0.721,1.000)	(0.000,0.191)	(0.000,0.027)	(0.000,0.161)
CAN005428	2007-12-28	44.4103	-79.0014	M	C1		GP	176	180	212	222	0.9915	0.003	0.003	0.002	0.992	0.003	0.003	0.002	(0.953,1.000)	(0.000,0.012)	(0.000,0.014)	(0.000,0.011)	0.991	0.003	0.003	0.002	(0.949,1.000)	(0.000,0.013)	(0.000,0.015)	(0.000,0.011)
CAN005429	2007-12-29	44.4114	-79.0011	F	C19							0.954	0.0195	0.0215	0.0055	0.96	0.016	0.019	0.005	(0.758,1.000)	(0.000,0.114)	(0.000,0.142)	(0.000,0.026)	0.948	0.023	0.024	0.006	(0.693,1.000)	(0.000,0.171)	(0.000,0.181)	(0.000,0.030)
CAN005430	2007-12-28	44.4092	-79.0008	M	C19		CD	172	178	214	210	0.9665	0.022	0.006	0.0055	0.965	0.023	0.006	0.006	(0.781,1.000)	(0.000,0.172)	(0.000,0.030)	(0.000,0.029)	0.968	0.021	0.006	0.005	(0.799,1.000)	(0.000,0.153)	(0.000,0.027)	(0.000,0.027)
CAN005431	2007-12-21	44.3708	-78.9978	F	C9							0.769	0.114	0.006	0.1115	0.801	0.083	0.006	0.111	(0.301,1.000)	(0.000,0.530)	(0.000,0.028)	(0.000,0.421)	0.737	0.145	0.006	0.112	(0.000,1.000)	(0.000,0.785)	(0.000,0.032)	(0.000,0.443)
CAN005432	2007-12-22	44.4408	-78.9931	M	C9		FL	174	178	208	218	0.957	0.027	0.013	0.003	0.957	0.027	0.013	0.003	(0.732,1.000)	(0.000,0.202)	(0.000,0.084)	(0.000,0.015)	0.957	0.027	0.013	0.003	(0.729,1.000)	(0.000,0.203)	(0.000,0.080)	(0.000,0.014)
CAN005433	2007-12-27	44.4553	-78.9931	M	C9		FL	174	178	208	218	0.9745	0.008	0.012	0.006	0.974	0.008	0.012	0.006	(0.838,1.000)	(0.000,0.043)	(0.000,0.074)	(0.000,0.030)	0.975	0.008	0.012	0.006	(0.843,1.000)	(0.000,0.041)	(0.000,0.068)	(0.000,0.028)
CAN005434	2007-12-31	44.4358	-78.7825	M	C9		FL	174	178	208	218	0.96	0.0135	0.022	0.005	0.958	0.014	0.023	0.005	(0.740,1.000)	(0.000,0.092)	(0.000,0.171)	(0.000,0.025)	0.962	0.013	0.021	0.005	(0.760,1.000)	(0.000,0.085)	(0.000,0.142)	(0.000,0.023)
CAN005435	2008-10-09	44.3022	-78.0269	F	C9							0.986	0.006	0.0045	0.003	0.986	0.006	0.004	0.003	(0.917,1.000)	(0.000,0.032)	(0.000,0.021)	(0.000,0.015)	0.986	0.006	0.005	0.003	(0.914,1.000)	(0.000,0.032)	(0.000,0.022)	(0.000,0.015)
CAN005436	2007-12-06	44.5392	-78.7275	F	C9							0.5725	0.0065	0.1295	0.2915	0.583	0.006	0.131	0.28	(0.020,0.943)	(0.000,0.029)	(0.000,0.532)	(0.000,0.690)	0.562	0.007	0.128	0.303	(0.000,0.965)	(0.000,0.035)	(0.000,0.536)	(0.000,0.781)
CAN005437	2008-01-29	44.5394	-78.7258	M	C9		GP	176	180	212	222	0.964	0.017	0.0145	0.004	0.965	0.017	0.014	0.004	(0.786,1.000)	(0.000,0.129)	(0.000,0.094)	(0.000,0.020)	0.963	0.017	0.015	0.004	(0.775,1.000)	(0.000,0.126)	(0.000,0.107)	(0.000,0.021)
CAN005438	2008-03-15	44.5403	-78.7242	F	C9							0.9755	0.012	0.0085	0.0045	0.975	0.012	0.009	0.005	(0.843,1.000)	(0.000,0.083)	(0.000,0.048)	(0.000,0.021)	0.976	0.012	0.008	0.004	(0.848,1.000)	(0.000,0.081)	(0.000,0.043)	(0.000,0.020)
CAN005439	2008-03-14	44.5397	-78.7264	M	C14		CD	172	178	214	210	0.99	0.003	0.003	0.005	0.99	0.003	0.003	0.005	(0.938,1.000)	(0.000,0.014)	(0.000,0.013)	(0.000,0.023)	0.99	0.003	0.003	0.005	(0.941,1.000)	(0.000,0.013)	(0.000,0.012)	(0.000,0.021)
CAN005440	2007-12-24	44.5583	-78.7253	F	C9							0.9595	0.014	0.0215	0.006	0.959	0.014	0.022	0.006	(0.762,1.000)	(0.000,0.092)	(0.000,0.160)	(0.000,0.029)	0.96	0.014	0.021	0.006	(0.763,1.000)	(0.000,0.089)	(0.000,0.156)	(0.000,0.029)
CAN005441	2008-01-21	44.5578	-78.7247	M	C19		CD	172	178	214	210	0.467	0.48	0.034	0.0185	0.537	0.417	0.027	0.019	(0.007,1.000)	(0.000,0.804)	(0.000,0.208)	(0.000,0.144)	0.397	0.543	0.041	0.018	(0.000,1.000)	(0.000,0.995)	(0.000,0.292)	(0.000,0.138)
CAN005442	2008-02-13	44.5572	-78.7236	F	C17							0.9685	0.0195	0.0065	0.005	0.968	0.02	0.007	0.005	(0.798,1.000)	(0.000,0.152)	(0.000,0.036)	(0.000,0.025)	0.969	0.019	0.006	0.005	(0.806,1.000)	(0.000,0.142)	(0.000,0.033)	(0.000,0.024)
CAN005443	2008-02-16	44.5567	-78.7242	M	C19		CD	172	178	214	210	0.9755	0.0155	0.005	0.004	0.975	0.016	0.005	0.004	(0.844,1.000)	(0.000,0.109)	(0.000,0.025)	(0.000,0.020)	0.976	0.015	0.005	0.004	(0.850,1.000)	(0.000,0.101)	(0.000,0.023)	(0.000,0.019)
CAN005444	2008-02-19	44.5586	-78.7244	F	C1							0.984	0.005	0.005	0.006	0.984	0.005	0.005	0.006	(0.904,1.000)	(0.000,0.024)	(0.000,0.024)	(0.000,0.031)	0.984	0.005	0.005	0.006	(0.902,1.000)	(0.000,0.024)	(0.000,0.024)	(0.000,0.031)
CAN005445	2008-02-18	44.5569	-78.7267	M	C9		FF	174	178	208	222	0.9655	0.011	0.018	0.006	0.964	0.011	0.019	0.006	(0.777,1.000)	(0.000,0.067)	(0.000,0.127)	(0.000,0.031)	0.967	0.011	0.017	0.006	(0.794,1.000)	(0.000,0.061)	(0.000,0.106)	(0.000,0.028)
CAN005446	2008-02-24	44.5564	-78.7239	F	C1							0.964	0.0175	0.012	0.007	0.963	0.018	0.012	0.007	(0.778,1.000)	(0.000,0.121)	(0.000,0.080)	(0.000,0.037)	0.965	0.017	0.012	0.007	(0.788,1.000)	(0.000,0.110)	(0.000,0.075)	(0.000,0.035)
CAN005447	2008-03-15	44.5578	-78.7264	M	C19	4	BQ	170	182	212	218	0.9785	0.009	0.007	0.0055	0.978	0.009	0.007	0.006	(0.863,1.000)	(0.000,0.052)	(0.000,0.039)	(0.000,0.029)	0.979	0.009	0.007	0.005	(0.867,1.000)	(0.000,0.052)	(0.000,0.035)	(0.000,0.026)
CAN005458	2009-01-09	44.9415	-77.655	F	C1							0.979	0.008	0.009	0.004	0.979	0.008	0.009	0.004	(0.869,1.000)	(0.000,0.049)	(0.000,0.064)	(0.000,0.017)	0.979	0.008	0.009	0.004	(0.873,1.000)	(0.000,0.046)	(0.000,0.059)	(0.000,0.017)
CAN005459	2009-01-02	44.8696	-77.6875	M	C9		AA	172	180	212	212	0.965	0.029	0.004	0.003	0.964	0.03	0.004	0.003	(0.765,1.000)	(0.000,0.224)	(0.000,0.020)	(0.000,0.013)	0.966	0.028	0.004	0.003	(0.775,1.000)	(0.000,0.212)	(0.000,0.019)	(0.000,0.013)
CAN005463	1974-10-22	43.7732	-81.4757	M	C9		CD	172	178	214	210	0.9795	0.0095	0.008	0.003	0.979	0.01	0.008	0.003	(0.868,1.000)	(0.000,0.057)	(0.000,0.044)	(0.000,0.015)	0.98	0.009	0.008	0.003	(0.872,1.000)	(0.000,0.050)	(0.000,0.045)	(0.000,0.015)
CAN005464	1974-10-21	43.7782	-81.4623	F	C9							0.861	0.0675	0.0595	0.0115	0.866	0.065	0.057	0.011	(0.472,1.000)	(0.000,0.419)	(0.000,0.379)	(0.000,0.074)	0.856	0.07	0.062	0.012	(0.442,1.000)	(0.000,0.445)	(0.000,0.405)	(0.000,0.081)
CAN005465	1974-10-22	43.7679	-81.479	F	C9							0.962	0.004	0.031	0.004	0.96	0.004	0.033	0.004	(0.734,1.000)	(0.000,0.018)	(0.000,0.251)	(0.000,0.016)	0.964	0.004	0.029	0.004	(0.762,1.000)	(0.000,0.016)	(0.000,0.219)	(0.000,0.015)
CAN005466	1974-10-23	43.6037	-81.4964	M	C9		CD	172	178	214	210	0.8805	0.074	0.0415	0.004	0.906	0.055	0.035	0.004	(0.531,1.000)	(0.000,0.393)	(0.000,0.264)	(0.000,0.019)	0.855	0.093	0.048	0.004	(0.361,1.000)	(0.000,0.577)	(0.000,0.342)	(0.000,0.021)
CAN005467	1974-11-07	43.6373	-81.5684	F	C9							0.9735	0.011	0.009	0.0065	0.974	0.011	0.009	0.006	(0.840,1.000)	(0.000,0.071)	(0.000,0.050)	(0.000,0.035)	0.973	0.011	0.009	0.007	(0.833,1.000)	(0.000,0.077)	(0.000,0.049)	(0.000,0.035)
CAN005468	1974-09-01	44.673	-81.0322	M	C9		CD	172	178	214	210	0.9815	0.0075	0.004	0.007	0.981	0.008	0.004	0.007	(0.879,1.000)	(0.000,0.040)	(0.000,0.020)	(0.000,0.040)	0.982	0.007	0.004	0.007	(0.884,1.000)	(0.000,0.036)	(0.000,0.019)	(0.000,0.037)
CAN005469	1975-02-06	43.7943	-81.5017	M	C9		CD	172	178	214	210	0.9745	0.005	0.0145	0.005	0.974	0.005	0.015	0.005	(0.838,1.000)	(0.000,0.023)	(0.000,0.096)	(0.000,0.026)	0.975	0.005	0.014	0.005	(0.845,1.000)	(0.000,0.022)	(0.000,0.085)	(0.000,0.026)
CAN005470	1975-02-05	43.7076	-81.0891	M	C19		GP	176	180	212	222	0.987	0.003	0.004	0.006	0.987	0.003	0.004	0.006	(0.919,1.000)	(0.000,0.015)	(0.000,0.016)	(0.000,0.031)	0.987	0.003	0.004	0.006	(0.920,1.000)	(0.000,0.014)	(0.000,0.016)	(0.000,0.029)
CAN005471	1975-01-24	43.7403	-81.0926	F	C19							0.8775	0.0675	0.009	0.046	0.878	0.07	0.009	0.043	(0.506,1.000)	(0.000,0.385)	(0.000,0.053)	(0.000,0.319)	0.877	0.065	0.009	0.049	(0.493,1.000)	(0.000,0.377)	(0.000,0.048)	(0.000,0.354)
CAN005472	1975-02-01	44.0693	-81.6097	F	C19							0.989	0.004	0.003	0.003	0.989	0.004	0.003	0.003	(0.936,1.000)	(0.000,0.021)	(0.000,0.013)	(0.000,0.014)	0.989	0.004	0.003	0.003	(0.935,1.000)	(0.000,0.021)	(0.000,0.013)	(0.000,0.014)
CAN005473	1975-12-05	44.7369	-79.4567	F	C9							0.9755	0.004	0.0145	0.006	0.975	0.004	0.015	0.006	(0.843,1.000)	(0.000,0.020)	(0.000,0.089)	(0.000,0.031)	0.976	0.004	0.014	0.006	(0.851,1.000)	(0.000,0.018)	(0.000,0.081)	(0.000,0.029)
CAN005475	1975-10-28	44.2396	-80.9957	F	C9							0.982	0.012	0.003	0.003	0.982	0.012	0.003	0.003	(0.890,1.000)	(0.000,0.079)	(0.000,0.014)	(0.000,0.011)	0.982	0.012	0.003	0.003	(0.887,1.000)	(0.000,0.081)	(0.000,0.014)	(0.000,0.011)
CAN005476	1975-10-28	44.2355	-80.9946	M	C9		AA	172	180	212	212	0.992	0.003	0.003	0.002	0.992	0.003	0.003	0.002	(0.955,1.000)	(0.000,0.012)	(0.000,0.011)	(0.000,0.010)	0.992	0.003	0.003	0.002	(0.954,1.000)	(0.000,0.012)	(0.000,0.011)	(0.000,0.010)
CAN005477	1975-10-31	43.639	-81.5027	M	C1		AA	172	180	212	212	0.989	0.003	0.003	0.005	0.989	0.003	0.003	0.005	(0.935,1.000)	(0.000,0.014)	(0.000,0.013)	(0.000,0.023)	0.989	0.003	0.003	0.005	(0.935,1.000)	(0.000,0.013)	(0.000,0.013)	(0.000,0.022)
CAN005478	1975-11-23	43.9032	-81.0162	F	C9							0.986	0.004	0.005	0.005	0.986	0.004	0.005	0.005	(0.910,1.000)	(0.000,0.018)	(0.000,0.025)	(0.000,0.026)	0.986	0.004	0.005	0.005	(0.914,1.000)	(0.000,0.017)	(0.000,0.023)	(0.000,0.023)
CAN005479	1975-11-26	43.8003	-81.668	F	C9							0.9875	0.006	0.0035	0.003	0.988	0.006	0.003	0.003	(0.924,1.000)	(0.000,0.027)	(0.000,0.016)	(0.000,0.015)	0.987	0.006	0.004	0.003	(0.921,1.000)	(0.000,0.029)	(0.000,0.016)	(0.000,0.015)
CAN005480	1975-11-30	43.7839	-81.4405	M	C9		CD	172	178	214	210	0.988	0.003	0.004	0.005	0.988	0.003	0.004	0.005	(0.928,1.000)	(0.000,0.014)	(0.000,0.016)	(0.000,0.023)	0.988	0.003	0.004	0.005	(0.928,1.000)	(0.000,0.014)	(0.000,0.016)	(0.000,0.022)
CAN005482	1976-01-31	43.8192	-81.6312	M	C9		CD	172	178	214	210	0.913	0.0165	0.0565	0.0135	0.912	0.016	0.058	0.014	(0.643,1.000)	(0.000,0.117)	(0.000,0.299)	(0.000,0.102)	0.914	0.017	0.055	0.013	(0.641,1.000)	(0.000,0.122)	(0.000,0.297)	(0.000,0.096)
CAN005483	1976-02-01	44.0421	-81.3492	F	C9							0.971	0.0045	0.016	0.008	0.97	0.005	0.017	0.008	(0.812,1.000)	(0.000,0.020)	(0.000,0.112)	(0.000,0.046)	0.972	0.004	0.015	0.008	(0.824,1.000)	(0.000,0.019)	(0.000,0.099)	(0.000,0.042)
CAN005484	1976-02-01	44.0549	-81.2583	M	C9		CD	172	178	214	210	0.9765	0.0065	0.0105	0.006	0.977	0.007	0.01	0.006	(0.855,1.000)	(0.000,0.032)	(0.000,0.055)	(0.000,0.033)	0.976	0.006	0.011	0.006	(0.851,1.000)	(0.000,0.029)	(0.000,0.061)	(0.000,0.032)
CAN005485	1976-02-01	44.0023	-81.2421	M	C19		CD	172	178	214	210	0.9875	0.004	0.003	0.005	0.988	0.004	0.003	0.005	(0.926,1.000)	(0.000,0.016)	(0.000,0.014)	(0.000,0.026)	0.987	0.004	0.003	0.005	(0.923,1.000)	(0.000,0.016)	(0.000,0.015)	(0.000,0.026)
CAN005486	1976-02-01	43.8652	-81.5179	F	C19							0.989	0.003	0.002	0.006	0.989	0.003	0.002	0.006	(0.937,1.000)	(0.000,0.012)	(0.000,0.010)	(0.000,0.027)	0.989	0.003	0.002	0.006	(0.938,1.000)	(0.000,0.012)	(0.000,0.010)	(0.000,0.025)
CAN005487	1974-10-31	44.2738	-80.0708	F	C9							0.982	0.005	0.0065	0.007	0.982	0.005	0.006	0.007	(0.889,1.000)	(0.000,0.023)	(0.000,0.036)	(0.000,0.039)	0.982	0.005	0.007	0.007	(0.887,1.000)	(0.000,0.023)	(0.000,0.038)	(0.000,0.042)
CAN005488	1974-11-20	44.5941	-79.2013	M	C9		AA	172	180	212	212	0.8	0.1805	0.0075	0.0125	0.814	0.167	0.007	0.012	(0.393,1.000)	(0.000,0.588)	(0.000,0.036)	(0.000,0.073)	0.786	0.194	0.008	0.013	(0.329,1.000)	(0.000,0.648)	(0.000,0.037)	(0.000,0.080)
CAN005489	1974	44.3994	-79.9874	M	C9		CD	172	178	214	210	0.9825	0.006	0.005	0.0065	0.983	0.006	0.005	0.006	(0.894,1.000)	(0.000,0.031)	(0.000,0.025)	(0.000,0.038)	0.982	0.006	0.005	0.007	(0.890,1.000)	(0.000,0.034)	(0.000,0.026)	(0.000,0.039)
CAN005490	1975-01-20	44.2942	-80.1611	M	C1	1	GP	176	180	212	222	0.9635	0.0185	0.014	0.004	0.962	0.019	0.015	0.004	(0.792,1.000)	(0.000,0.144)	(0.000,0.105)	(0.000,0.019)	0.965	0.018	0.013	0.004	(0.802,1.000)	(0.000,0.132)	(0.000,0.094)	(0.000,0.019)
CAN005491	1975-06-24	44.3035	-79.6253	M	C9		CD	172	178	214	210	0.7365	0.166	0.0915	0.006	0.739	0.163	0.092	0.006	(0.390,1.000)	(0.000,0.551)	(0.000,0.448)	(0.000,0.031)	0.734	0.169	0.091	0.006	(0.375,1.000)	(0.000,0.566)	(0.000,0.458)	(0.000,0.032)
CAN005492	1975-11-20	44.6285	-79.7515	F	C9							0.989	0.003	0.005	0.003	0.989	0.003	0.005	0.003	(0.934,1.000)	(0.000,0.012)	(0.000,0.027)	(0.000,0.013)	0.989	0.003	0.005	0.003	(0.935,1.000)	(0.000,0.012)	(0.000,0.024)	(0.000,0.012)
CAN005493	1975-11-10	44.7273	-79.3868	M	C9		CD	172	178	214	210	0.9515	0.0145	0.031	0.0025	0.95	0.015	0.032	0.002	(0.741,1.000)	(0.000,0.113)	(0.000,0.209)	(0.000,0.011)	0.953	0.014	0.03	0.003	(0.749,1.000)	(0.000,0.104)	(0.000,0.200)	(0.000,0.011)
CAN005494	1975-11-27	44.5106	-79.6929	M	C19		AA	172	180	212	212	0.912	0.0305	0.013	0.0445	0.901	0.031	0.015	0.053	(0.610,1.000)	(0.000,0.238)	(0.000,0.111)	(0.000,0.287)	0.923	0.03	0.011	0.036	(0.635,1.000)	(0.000,0.233)	(0.000,0.074)	(0.000,0.243)
CAN005495	1975-12-04	42.2953	-82.4487	M	C9	4	BB	170	182	212	226	0.7565	0.004	0.004	0.235	0.756	0.004	0.004	0.236	(0.372,1.000)	(0.000,0.018)	(0.000,0.018)	(0.000,0.620)	0.757	0.004	0.004	0.234	(0.357,1.000)	(0.000,0.019)	(0.000,0.018)	(0.000,0.634)
CAN005496	1975-12-15	44.792	-79.4232	F	C19							0.315	0.67	0.005	0.01	0.387	0.597	0.005	0.011	(0.000,0.999)	(0.000,1.000)	(0.000,0.022)	(0.000,0.067)	0.243	0.743	0.005	0.009	(0.000,0.938)	(0.008,1.000)	(0.000,0.022)	(0.000,0.053)
CAN005497	1976-01-05	44.2621	-79.7766	M	C19		CR	172	178	212	216	0.975	0.01	0.004	0.0105	0.975	0.01	0.004	0.011	(0.842,1.000)	(0.000,0.057)	(0.000,0.020)	(0.000,0.062)	0.975	0.01	0.004	0.01	(0.841,1.000)	(0.000,0.058)	(0.000,0.019)	(0.000,0.059)
CAN005498	1976-01-27	44.2879	-80.1092	M	C9		GP	176	180	212	222	0.98	0.006	0.009	0.005	0.98	0.006	0.009	0.005	(0.877,1.000)	(0.000,0.028)	(0.000,0.051)	(0.000,0.025)	0.98	0.006	0.009	0.005	(0.876,1.000)	(0.000,0.028)	(0.000,0.049)	(0.000,0.023)
CAN005499	1976-01-12	44.0889	-79.9598	F	C1							0.955	0.0105	0.0185	0.017	0.954	0.011	0.019	0.017	(0.727,1.000)	(0.000,0.069)	(0.000,0.135)	(0.000,0.120)	0.956	0.01	0.018	0.017	(0.733,1.000)	(0.000,0.062)	(0.000,0.125)	(0.000,0.118)
CAN005501	1976-02-11	44.7247	-79.6283	M	C9		GP	176	180	212	222	0.99	0.003	0.003	0.004	0.99	0.003	0.003	0.004	(0.941,1.000)	(0.000,0.012)	(0.000,0.015)	(0.000,0.017)	0.99	0.003	0.003	0.004	(0.941,1.000)	(0.000,0.011)	(0.000,0.015)	(0.000,0.016)
CAN005502	1975-12-22	44.1848	-79.8435	M	C9		CD	172	178	214	210	0.991	0.002	0.003	0.003	0.991	0.002	0.003	0.003	(0.944,1.000)	(0.000,0.011)	(0.000,0.015)	(0.000,0.015)	0.991	0.002	0.003	0.003	(0.944,1.000)	(0.000,0.010)	(0.000,0.015)	(0.000,0.015)
CAN005503	1976-02-02	44.0167	-79.9242	M	C9		CD	172	178	214	210	0.9585	0.007	0.0245	0.009	0.958	0.007	0.025	0.009	(0.742,1.000)	(0.000,0.036)	(0.000,0.198)	(0.000,0.053)	0.959	0.007	0.024	0.009	(0.744,1.000)	(0.000,0.037)	(0.000,0.189)	(0.000,0.053)
CAN005504	1976-02-24	42.3112	-82.337	M	C19	4	AA	172	180	212	212	0.9225	0.0255	0.042	0.01	0.92	0.024	0.046	0.011	(0.653,1.000)	(0.000,0.177)	(0.000,0.283)	(0.000,0.072)	0.925	0.027	0.038	0.009	(0.660,1.000)	(0.000,0.204)	(0.000,0.255)	(0.000,0.061)
CAN005505	1976-02-01	42.2795	-82.5527	F	C9							0.9765	0.0125	0.005	0.006	0.977	0.012	0.005	0.006	(0.857,1.000)	(0.000,0.080)	(0.000,0.025)	(0.000,0.034)	0.976	0.013	0.005	0.006	(0.851,1.000)	(0.000,0.086)	(0.000,0.025)	(0.000,0.031)
CAN005506	1976-02-16	42.3044	-82.4035	F	C19							0.9665	0.0215	0.0035	0.008	0.959	0.03	0.003	0.007	(0.764,1.000)	(0.000,0.207)	(0.000,0.015)	(0.000,0.039)	0.974	0.013	0.004	0.009	(0.836,1.000)	(0.000,0.094)	(0.000,0.017)	(0.000,0.046)
CAN005507	1976-11-28	44.3245	-79.7798	F	C9							0.975	0.005	0.005	0.014	0.975	0.005	0.005	0.014	(0.844,1.000)	(0.000,0.025)	(0.000,0.025)	(0.000,0.098)	0.975	0.005	0.005	0.014	(0.844,1.000)	(0.000,0.025)	(0.000,0.024)	(0.000,0.097)
CAN005508	1976-09-09	44.1192	-79.9008	F	C1							0.9855	0.007	0.004	0.004	0.985	0.007	0.004	0.004	(0.910,1.000)	(0.000,0.038)	(0.000,0.017)	(0.000,0.018)	0.986	0.007	0.004	0.004	(0.910,1.000)	(0.000,0.037)	(0.000,0.016)	(0.000,0.018)
CAN005509	1976-11-22	44.3762	-80.0944	F	C1							0.982	0.009	0.004	0.005	0.982	0.009	0.004	0.005	(0.887,1.000)	(0.000,0.050)	(0.000,0.017)	(0.000,0.024)	0.982	0.009	0.004	0.005	(0.890,1.000)	(0.000,0.047)	(0.000,0.017)	(0.000,0.023)
CAN005510	1976-11-28	44.3261	-79.7706	M	C9		CD	172	178	214	210	0.979	0.005	0.006	0.01	0.979	0.005	0.006	0.01	(0.869,1.000)	(0.000,0.023)	(0.000,0.029)	(0.000,0.058)	0.979	0.005	0.006	0.01	(0.869,1.000)	(0.000,0.023)	(0.000,0.027)	(0.000,0.059)
CAN005511	1976-12-06	44.2603	-79.7581	F	C9							0.9265	0.0205	0.0225	0.0305	0.928	0.019	0.023	0.03	(0.679,1.000)	(0.000,0.139)	(0.000,0.150)	(0.000,0.221)	0.925	0.022	0.022	0.031	(0.658,1.000)	(0.000,0.165)	(0.000,0.149)	(0.000,0.231)
CAN005512	1976-12-18	44.3252	-80.0129	F	C9							0.969	0.004	0.0175	0.01	0.969	0.004	0.018	0.01	(0.803,1.000)	(0.000,0.017)	(0.000,0.119)	(0.000,0.057)	0.969	0.004	0.017	0.01	(0.805,1.000)	(0.000,0.016)	(0.000,0.112)	(0.000,0.057)
CAN005513	1977-01-06	42.8696	-80.0894	F	C9							0.814	0.153	0.018	0.0155	0.837	0.131	0.018	0.015	(0.316,1.000)	(0.000,0.644)	(0.000,0.122)	(0.000,0.100)	0.791	0.175	0.018	0.016	(0.020,1.000)	(0.000,0.837)	(0.000,0.127)	(0.000,0.106)
CAN005515	1977-01-15	44.4769	-79.9215	F	C9							0.7935	0.0065	0.008	0.192	0.802	0.006	0.008	0.184	(0.433,1.000)	(0.000,0.032)	(0.000,0.042)	(0.000,0.554)	0.785	0.007	0.008	0.2	(0.392,1.000)	(0.000,0.037)	(0.000,0.043)	(0.000,0.593)
CAN005516	1977-02-02	44.2316	-79.6075	F	C5							0.942	0.0315	0.016	0.01	0.942	0.03	0.017	0.011	(0.705,1.000)	(0.000,0.218)	(0.000,0.125)	(0.000,0.078)	0.942	0.033	0.015	0.009	(0.696,1.000)	(0.000,0.240)	(0.000,0.105)	(0.000,0.061)
CAN005517	1977-01-05	44.514	-79.8746	F	C9							0.978	0.006	0.012	0.005	0.978	0.006	0.012	0.005	(0.861,1.000)	(0.000,0.029)	(0.000,0.068)	(0.000,0.021)	0.978	0.006	0.012	0.005	(0.859,1.000)	(0.000,0.028)	(0.000,0.069)	(0.000,0.021)
CAN005518	1977-01-26	44.2982	-79.7678	M	C9		CD	172	178	214	210	0.9755	0.008	0.006	0.011	0.975	0.008	0.006	0.011	(0.842,1.000)	(0.000,0.043)	(0.000,0.029)	(0.000,0.071)	0.976	0.008	0.006	0.011	(0.846,1.000)	(0.000,0.040)	(0.000,0.026)	(0.000,0.068)
CAN005519	1977-02-01	44.235	-79.7698	F	C9							0.968	0.0105	0.005	0.0165	0.969	0.01	0.005	0.016	(0.802,1.000)	(0.000,0.062)	(0.000,0.023)	(0.000,0.109)	0.967	0.011	0.005	0.017	(0.787,1.000)	(0.000,0.068)	(0.000,0.023)	(0.000,0.116)
CAN005520	1977-02-06	44.0525	-79.9096	M	C9	2	FL	174	178	208	218	0.9545	0.0305	0.012	0.003	0.955	0.03	0.012	0.003	(0.716,1.000)	(0.000,0.228)	(0.000,0.072)	(0.000,0.015)	0.954	0.031	0.012	0.003	(0.707,1.000)	(0.000,0.237)	(0.000,0.073)	(0.000,0.015)
CAN005521	1977-02-11	44.3904	-80.1083	M	C9		CD	172	178	214	210	0.99	0.003	0.003	0.003	0.99	0.003	0.003	0.003	(0.943,1.000)	(0.000,0.012)	(0.000,0.015)	(0.000,0.015)	0.99	0.003	0.003	0.003	(0.942,1.000)	(0.000,0.012)	(0.000,0.015)	(0.000,0.014)
CAN005522	1977-02-02	44.3449	-79.6726	M	C19		CD	172	178	214	210	0.9655	0.0185	0.0105	0.005	0.966	0.019	0.01	0.005	(0.790,1.000)	(0.000,0.141)	(0.000,0.062)	(0.000,0.027)	0.965	0.018	0.011	0.005	(0.786,1.000)	(0.000,0.139)	(0.000,0.065)	(0.000,0.026)
CAN005523	1977-02-03	44.3273	-80.1758	F	C19							0.9885	0.003	0.003	0.005	0.988	0.003	0.003	0.005	(0.931,1.000)	(0.000,0.014)	(0.000,0.013)	(0.000,0.026)	0.989	0.003	0.003	0.005	(0.933,1.000)	(0.000,0.013)	(0.000,0.012)	(0.000,0.024)
CAN005524	1977-02-19	44.4483	-80.2183	M	C9		GP	176	180	212	222	0.969	0.013	0.0095	0.009	0.969	0.013	0.01	0.009	(0.828,1.000)	(0.000,0.090)	(0.000,0.071)	(0.000,0.049)	0.969	0.013	0.009	0.009	(0.825,1.000)	(0.000,0.092)	(0.000,0.066)	(0.000,0.048)
CAN005525	1977	44.572	-81.2327	F	C9							0.9375	0.0425	0.0115	0.009	0.935	0.045	0.012	0.009	(0.664,1.000)	(0.000,0.290)	(0.000,0.074)	(0.000,0.051)	0.94	0.04	0.011	0.009	(0.678,1.000)	(0.000,0.273)	(0.000,0.071)	(0.000,0.048)
CAN005526	1977	44.7035	-81.2039	M	C19		CD	172	178	214	210	0.9445	0.033	0.017	0.005	0.945	0.033	0.017	0.005	(0.678,1.000)	(0.000,0.252)	(0.000,0.115)	(0.000,0.022)	0.944	0.033	0.017	0.005	(0.665,1.000)	(0.000,0.257)	(0.000,0.120)	(0.000,0.023)
CAN005527	1977	44.586	-81.1621	M	C1		AA	172	180	212	212	0.992	0.003	0.003	0.002	0.992	0.003	0.003	0.002	(0.950,1.000)	(0.000,0.015)	(0.000,0.012)	(0.000,0.010)	0.992	0.003	0.003	0.002	(0.951,1.000)	(0.000,0.015)	(0.000,0.011)	(0.000,0.010)
CAN005528	1977	44.671	-81.2426	F	C9							0.9	0.0545	0.0385	0.007	0.9	0.054	0.039	0.007	(0.542,1.000)	(0.000,0.352)	(0.000,0.302)	(0.000,0.036)	0.9	0.055	0.038	0.007	(0.535,1.000)	(0.000,0.361)	(0.000,0.297)	(0.000,0.037)
CAN005529	1977	44.7412	-81.2505	F	C9							0.9835	0.009	0.003	0.005	0.984	0.009	0.003	0.005	(0.898,1.000)	(0.000,0.050)	(0.000,0.012)	(0.000,0.025)	0.983	0.009	0.003	0.005	(0.897,1.000)	(0.000,0.051)	(0.000,0.011)	(0.000,0.025)
CAN005530	1977	44.6155	-81.1988	M	C19		CD	172	178	214	210	0.9735	0.01	0.006	0.011	0.974	0.01	0.006	0.01	(0.836,1.000)	(0.000,0.063)	(0.000,0.028)	(0.000,0.061)	0.973	0.01	0.006	0.012	(0.828,1.000)	(0.000,0.061)	(0.000,0.026)	(0.000,0.070)
CAN005531	1977	44.7457	-81.1645	M	C9		GP	176	180	212	222	0.968	0.0085	0.0075	0.0155	0.968	0.008	0.007	0.016	(0.804,1.000)	(0.000,0.050)	(0.000,0.040)	(0.000,0.117)	0.968	0.009	0.008	0.015	(0.803,1.000)	(0.000,0.059)	(0.000,0.042)	(0.000,0.103)
CAN005532	1977	44.6593	-81.1601	F	C9							0.8845	0.0355	0.0105	0.07	0.884	0.034	0.01	0.072	(0.507,1.000)	(0.000,0.252)	(0.000,0.060)	(0.000,0.434)	0.885	0.037	0.011	0.068	(0.502,1.000)	(0.000,0.268)	(0.000,0.066)	(0.000,0.428)
CAN005534	1976-12-03	43.5178	-81.5738	F	C9							0.9855	0.003	0.004	0.008	0.985	0.003	0.004	0.008	(0.911,1.000)	(0.000,0.012)	(0.000,0.016)	(0.000,0.046)	0.986	0.003	0.004	0.008	(0.912,1.000)	(0.000,0.011)	(0.000,0.016)	(0.000,0.044)
CAN005535	1976-12-03	43.4405	-80.9526	M	C19		AA	172	180	212	212	0.9765	0.011	0.004	0.009	0.977	0.011	0.004	0.009	(0.852,1.000)	(0.000,0.065)	(0.000,0.016)	(0.000,0.053)	0.976	0.011	0.004	0.009	(0.847,1.000)	(0.000,0.067)	(0.000,0.016)	(0.000,0.054)
CAN005536	1976-12-10	43.7677	-81.1066	F	C1							0.944	0.0285	0.022	0.005	0.944	0.028	0.022	0.005	(0.699,1.000)	(0.000,0.211)	(0.000,0.172)	(0.000,0.024)	0.944	0.029	0.022	0.005	(0.693,1.000)	(0.000,0.214)	(0.000,0.171)	(0.000,0.024)
CAN005537	1976-12-01	43.9354	-81.6737	M	C9		CD	172	178	214	210	0.9805	0.0125	0.003	0.004	0.981	0.012	0.003	0.004	(0.883,1.000)	(0.000,0.076)	(0.000,0.014)	(0.000,0.017)	0.98	0.013	0.003	0.004	(0.874,1.000)	(0.000,0.083)	(0.000,0.015)	(0.000,0.017)
CAN005538	1977-01-01	43.4363	-81.673	F	C19							0.967	0.009	0.0055	0.0185	0.967	0.009	0.005	0.018	(0.793,1.000)	(0.000,0.053)	(0.000,0.026)	(0.000,0.134)	0.967	0.009	0.006	0.019	(0.790,1.000)	(0.000,0.052)	(0.000,0.026)	(0.000,0.137)
CAN005539	1976-10-13	43.7579	-81.3991	F	C1							0.992	0.003	0.003	0.003	0.992	0.003	0.003	0.003	(0.949,1.000)	(0.000,0.011)	(0.000,0.012)	(0.000,0.015)	0.992	0.003	0.003	0.003	(0.949,1.000)	(0.000,0.011)	(0.000,0.011)	(0.000,0.014)
CAN005540	1976-10-03	43.659	-81.4498	F	C1							0.989	0.004	0.004	0.003	0.989	0.004	0.004	0.003	(0.931,1.000)	(0.000,0.020)	(0.000,0.017)	(0.000,0.015)	0.989	0.004	0.004	0.003	(0.932,1.000)	(0.000,0.018)	(0.000,0.016)	(0.000,0.014)
CAN005541	1976-10-16	43.8	-81.1494	F	C1							0.981	0.0075	0.007	0.005	0.98	0.008	0.007	0.005	(0.877,1.000)	(0.000,0.047)	(0.000,0.039)	(0.000,0.024)	0.982	0.007	0.007	0.005	(0.884,1.000)	(0.000,0.042)	(0.000,0.035)	(0.000,0.021)
CAN005542	1976-10-20	43.7441	-81.6829	M	C19		CR	172	178	212	216	0.9885	0.0035	0.004	0.004	0.989	0.003	0.004	0.004	(0.932,1.000)	(0.000,0.015)	(0.000,0.017)	(0.000,0.018)	0.988	0.004	0.004	0.004	(0.930,1.000)	(0.000,0.015)	(0.000,0.017)	(0.000,0.018)
CAN005543	1976-10-19	43.6258	-81.6484	M	C9		CD	172	178	214	210	0.982	0.01	0.004	0.004	0.982	0.01	0.004	0.004	(0.891,1.000)	(0.000,0.055)	(0.000,0.021)	(0.000,0.016)	0.982	0.01	0.004	0.004	(0.887,1.000)	(0.000,0.057)	(0.000,0.021)	(0.000,0.016)
CAN005545	1976-10-25	43.9525	-81.3286	M	C9		AA	172	180	212	212	0.966	0.025	0.005	0.004	0.967	0.024	0.005	0.004	(0.788,1.000)	(0.000,0.187)	(0.000,0.022)	(0.000,0.018)	0.965	0.026	0.005	0.004	(0.774,1.000)	(0.000,0.200)	(0.000,0.023)	(0.000,0.019)
CAN005546	1976-11-01	43.9906	-81.3347	F	C19							0.805	0.1105	0.022	0.062	0.803	0.116	0.022	0.058	(0.327,1.000)	(0.000,0.510)	(0.000,0.163)	(0.000,0.396)	0.807	0.105	0.022	0.066	(0.315,1.000)	(0.000,0.497)	(0.000,0.162)	(0.000,0.430)
CAN005547	1976-11-05	43.6631	-81.4584	M	C1		AA	172	180	212	212	0.9755	0.014	0.005	0.005	0.975	0.014	0.005	0.005	(0.845,1.000)	(0.000,0.102)	(0.000,0.026)	(0.000,0.027)	0.976	0.014	0.005	0.005	(0.847,1.000)	(0.000,0.099)	(0.000,0.025)	(0.000,0.026)
CAN005548	1976-11-05	43.6224	-81.703	F	C19							0.969	0.0165	0.01	0.0045	0.969	0.017	0.01	0.004	(0.802,1.000)	(0.000,0.121)	(0.000,0.062)	(0.000,0.021)	0.969	0.016	0.01	0.005	(0.804,1.000)	(0.000,0.118)	(0.000,0.055)	(0.000,0.022)
CAN005549	1976-11-08	43.9825	-81.6198	F	C19							0.9845	0.006	0.006	0.004	0.985	0.006	0.006	0.004	(0.905,1.000)	(0.000,0.028)	(0.000,0.026)	(0.000,0.018)	0.984	0.006	0.006	0.004	(0.902,1.000)	(0.000,0.029)	(0.000,0.026)	(0.000,0.018)
CAN005550	1976-11-09	43.6593	-81.5665	M	C19	1	CR	172	178	212	216	0.967	0.014	0.015	0.005	0.967	0.014	0.015	0.005	(0.792,1.000)	(0.000,0.091)	(0.000,0.097)	(0.000,0.022)	0.967	0.014	0.015	0.005	(0.788,1.000)	(0.000,0.092)	(0.000,0.096)	(0.000,0.022)
CAN005551	1976-11-13	43.9442	-81.5599	F	C9							0.9765	0.005	0.003	0.015	0.976	0.005	0.003	0.016	(0.851,1.000)	(0.000,0.024)	(0.000,0.014)	(0.000,0.118)	0.977	0.005	0.003	0.014	(0.858,1.000)	(0.000,0.024)	(0.000,0.014)	(0.000,0.105)
CAN005552	1976-11-13	43.999	-81.6946	M	C9		CD	172	178	214	210	0.973	0.0145	0.003	0.0095	0.973	0.014	0.003	0.01	(0.837,1.000)	(0.000,0.093)	(0.000,0.015)	(0.000,0.068)	0.973	0.015	0.003	0.009	(0.834,1.000)	(0.000,0.100)	(0.000,0.015)	(0.000,0.059)
CAN005553	1976-11-11	43.9804	-81.6469	M	C9		CD	172	178	214	210	0.966	0.008	0.003	0.023	0.965	0.008	0.003	0.024	(0.789,1.000)	(0.000,0.040)	(0.000,0.015)	(0.000,0.174)	0.967	0.008	0.003	0.022	(0.797,1.000)	(0.000,0.038)	(0.000,0.014)	(0.000,0.163)
CAN005554	1976-11-11	43.9611	-81.6002	M	C9		CD	172	178	214	210	0.9825	0.006	0.002	0.0095	0.983	0.006	0.002	0.01	(0.892,1.000)	(0.000,0.029)	(0.000,0.010)	(0.000,0.067)	0.982	0.006	0.002	0.009	(0.890,1.000)	(0.000,0.030)	(0.000,0.011)	(0.000,0.063)
CAN005555	1976-11-13	43.9665	-81.5446	F	C9							0.987	0.007	0.003	0.003	0.987	0.007	0.003	0.003	(0.923,1.000)	(0.000,0.038)	(0.000,0.012)	(0.000,0.013)	0.987	0.007	0.003	0.003	(0.923,1.000)	(0.000,0.037)	(0.000,0.011)	(0.000,0.013)
CAN005556	1976-11-02	43.9947	-81.5707	F	C9							0.9445	0.0075	0.004	0.0445	0.943	0.007	0.004	0.046	(0.690,1.000)	(0.000,0.037)	(0.000,0.017)	(0.000,0.289)	0.946	0.008	0.004	0.043	(0.695,1.000)	(0.000,0.039)	(0.000,0.017)	(0.000,0.281)
CAN005558	1979-10-21	44.3201	-79.7696	F	C19							0.2045	0.029	0.124	0.643	0.272	0.021	0.092	0.616	(0.000,0.638)	(0.000,0.155)	(0.000,0.473)	(0.296,0.926)	0.137	0.037	0.156	0.67	(0.000,0.546)	(0.000,0.289)	(0.000,0.558)	(0.328,1.000)
CAN005559	1979-11-01	44.9525	-81.2812	F	C9							0.975	0.013	0.003	0.009	0.975	0.013	0.003	0.009	(0.838,1.000)	(0.000,0.085)	(0.000,0.013)	(0.000,0.055)	0.975	0.013	0.003	0.009	(0.841,1.000)	(0.000,0.083)	(0.000,0.012)	(0.000,0.053)
CAN005560	1979-11-28	43.892	-81.238	F	C1							0.989	0.004	0.003	0.004	0.989	0.004	0.003	0.004	(0.930,1.000)	(0.000,0.021)	(0.000,0.015)	(0.000,0.016)	0.989	0.004	0.003	0.004	(0.931,1.000)	(0.000,0.020)	(0.000,0.015)	(0.000,0.016)
CAN005561	1980-01-05	45.2175	-81.5708	F	C9							0.9605	0.0265	0.009	0.004	0.96	0.027	0.009	0.004	(0.755,1.000)	(0.000,0.203)	(0.000,0.051)	(0.000,0.020)	0.961	0.026	0.009	0.004	(0.755,1.000)	(0.000,0.201)	(0.000,0.048)	(0.000,0.020)
CAN005562	1980-01-10	42.7755	-81.9932	F	C9							0.9675	0.0125	0.01	0.0095	0.968	0.013	0.01	0.009	(0.798,1.000)	(0.000,0.080)	(0.000,0.058)	(0.000,0.053)	0.967	0.012	0.01	0.01	(0.794,1.000)	(0.000,0.079)	(0.000,0.057)	(0.000,0.057)
CAN005563	1979-10-25	44.7486	-75.6377	M	C19	2	JT	174	172	208	220	0.854	0.105	0.0085	0.0325	0.836	0.114	0.008	0.042	(0.302,1.000)	(0.000,0.653)	(0.000,0.044)	(0.000,0.241)	0.872	0.096	0.009	0.023	(0.323,1.000)	(0.000,0.640)	(0.000,0.048)	(0.000,0.168)
CAN005564	1979-11-01	44.4324	-79.7753	M	C9		CD	172	178	214	210	0.939	0.052	0.005	0.003	0.943	0.048	0.005	0.003	(0.666,1.000)	(0.000,0.323)	(0.000,0.026)	(0.000,0.014)	0.935	0.056	0.005	0.003	(0.623,1.000)	(0.000,0.368)	(0.000,0.025)	(0.000,0.013)
CAN005565	1980-02-24	44.217	-79.7479	M	C9	2	FL	174	178	208	218	0.988	0.004	0.004	0.004	0.988	0.004	0.004	0.004	(0.929,1.000)	(0.000,0.018)	(0.000,0.018)	(0.000,0.016)	0.988	0.004	0.004	0.004	(0.928,1.000)	(0.000,0.018)	(0.000,0.018)	(0.000,0.016)
CAN005566	1980-02-23	43.8521	-81.6415	M	C1		CD	172	178	214	210	0.988	0.004	0.003	0.005	0.988	0.004	0.003	0.005	(0.928,1.000)	(0.000,0.018)	(0.000,0.015)	(0.000,0.021)	0.988	0.004	0.003	0.005	(0.928,1.000)	(0.000,0.017)	(0.000,0.015)	(0.000,0.020)
CAN005567	1980-01-08	43.7853	-79.235	M	C9	1	GO	176	180	212	220	0.865	0.0825	0.03	0.023	0.872	0.077	0.03	0.021	(0.489,1.000)	(0.000,0.463)	(0.000,0.221)	(0.000,0.154)	0.858	0.088	0.03	0.025	(0.446,1.000)	(0.000,0.506)	(0.000,0.222)	(0.000,0.186)
CAN005568	1980-03-26	44.2655	-80.1894	F	C19							0.9815	0.008	0.007	0.004	0.981	0.008	0.007	0.004	(0.881,1.000)	(0.000,0.050)	(0.000,0.039)	(0.000,0.018)	0.982	0.008	0.007	0.004	(0.884,1.000)	(0.000,0.046)	(0.000,0.037)	(0.000,0.017)
CAN005569	1980-02-21	44.5799	-79.236	F	C9							0.948	0.04	0.004	0.008	0.954	0.034	0.004	0.008	(0.711,1.000)	(0.000,0.263)	(0.000,0.017)	(0.000,0.042)	0.942	0.046	0.004	0.008	(0.647,1.000)	(0.000,0.333)	(0.000,0.016)	(0.000,0.043)
CAN005570	1980-02-27	44.7762	-75.4969	M	C9		GP	176	180	212	222	0.984	0.005	0.0075	0.003	0.984	0.005	0.007	0.003	(0.905,1.000)	(0.000,0.024)	(0.000,0.037)	(0.000,0.013)	0.984	0.005	0.008	0.003	(0.900,1.000)	(0.000,0.025)	(0.000,0.040)	(0.000,0.013)
CAN005571	1980-01-04	44.8675	-75.5524	F	C1							0.9685	0.0055	0.0175	0.008	0.967	0.005	0.019	0.009	(0.800,1.000)	(0.000,0.024)	(0.000,0.144)	(0.000,0.060)	0.97	0.006	0.016	0.007	(0.816,1.000)	(0.000,0.028)	(0.000,0.120)	(0.000,0.044)
CAN005572	1980-02-14	44.8475	-75.4408	M	C9		CD	172	178	214	210	0.8115	0.0145	0.027	0.1465	0.792	0.014	0.029	0.165	(0.445,1.000)	(0.000,0.093)	(0.000,0.228)	(0.000,0.510)	0.831	0.015	0.025	0.128	(0.471,1.000)	(0.000,0.108)	(0.000,0.195)	(0.000,0.483)
CAN005573	1980-02-25	45.2989	-75.77	F	C9							0.986	0.004	0.006	0.004	0.986	0.004	0.006	0.004	(0.917,1.000)	(0.000,0.017)	(0.000,0.031)	(0.000,0.017)	0.986	0.004	0.006	0.004	(0.915,1.000)	(0.000,0.018)	(0.000,0.030)	(0.000,0.017)
CAN005574	1980-01-26	45.2004	-81.4349	M	C9		AA	172	180	212	212	0.972	0.014	0.009	0.005	0.972	0.014	0.009	0.005	(0.825,1.000)	(0.000,0.102)	(0.000,0.052)	(0.000,0.023)	0.972	0.014	0.009	0.005	(0.823,1.000)	(0.000,0.101)	(0.000,0.050)	(0.000,0.025)
CAN005575	1980-01-20	45.1604	-81.5325	F	C9							0.9755	0.0115	0.0085	0.005	0.975	0.012	0.009	0.005	(0.842,1.000)	(0.000,0.070)	(0.000,0.052)	(0.000,0.021)	0.976	0.011	0.008	0.005	(0.845,1.000)	(0.000,0.067)	(0.000,0.047)	(0.000,0.021)
CAN005576	1980-08-02	44.3826	-79.7784	M	C9		AA	172	180	212	212	0.9735	0.0155	0.004	0.007	0.973	0.016	0.004	0.007	(0.833,1.000)	(0.000,0.099)	(0.000,0.020)	(0.000,0.034)	0.974	0.015	0.004	0.007	(0.837,1.000)	(0.000,0.092)	(0.000,0.019)	(0.000,0.032)
CAN005577	1980-02-13	44.0832	-79.9571	M	C19	2	FE	174	178	208	216	0.5005	0.01	0.011	0.4785	0.507	0.009	0.01	0.474	(0.171,0.870)	(0.000,0.046)	(0.000,0.053)	(0.093,0.807)	0.494	0.011	0.012	0.483	(0.079,0.909)	(0.000,0.063)	(0.000,0.066)	(0.024,0.857)
CAN005578	1984-10-15	43.856	-81.5508	M	C19		CD	172	178	214	210	0.982	0.0055	0.003	0.009	0.983	0.005	0.003	0.008	(0.896,1.000)	(0.000,0.026)	(0.000,0.014)	(0.000,0.047)	0.981	0.006	0.003	0.01	(0.880,1.000)	(0.000,0.030)	(0.000,0.015)	(0.000,0.057)
CAN005579	1984-10-18	43.6075	-81.5968	M	C9	1	CR	172	178	212	216	0.9655	0.01	0.011	0.0135	0.964	0.011	0.012	0.013	(0.778,1.000)	(0.000,0.063)	(0.000,0.076)	(0.000,0.088)	0.967	0.009	0.01	0.014	(0.791,1.000)	(0.000,0.052)	(0.000,0.060)	(0.000,0.090)
CAN005580	1984-10-21	44.2023	-80.6795	F	C9							0.9775	0.008	0.0065	0.0075	0.978	0.008	0.006	0.007	(0.867,1.000)	(0.000,0.043)	(0.000,0.037)	(0.000,0.045)	0.977	0.008	0.007	0.008	(0.858,1.000)	(0.000,0.044)	(0.000,0.042)	(0.000,0.049)
CAN005581	1984-10-29	43.47	-81.5544	F	C9							0.9205	0.0365	0.038	0.0045	0.913	0.039	0.043	0.005	(0.599,1.000)	(0.000,0.287)	(0.000,0.285)	(0.000,0.024)	0.928	0.034	0.033	0.004	(0.627,1.000)	(0.000,0.261)	(0.000,0.240)	(0.000,0.020)
CAN005582	1984-11-01	43.6156	-81.4983	M	C1		AA	172	180	212	212	0.57	0.2925	0.1335	0.004	0.623	0.244	0.129	0.004	(0.148,1.000)	(0.000,0.814)	(0.000,0.540)	(0.000,0.019)	0.517	0.341	0.138	0.004	(0.000,1.000)	(0.000,1.000)	(0.000,0.592)	(0.000,0.020)
CAN005583	1984-11-07	44.2732	-80.7857	F	C9							0.985	0.004	0.006	0.004	0.985	0.004	0.006	0.004	(0.907,1.000)	(0.000,0.021)	(0.000,0.032)	(0.000,0.019)	0.985	0.004	0.006	0.004	(0.909,1.000)	(0.000,0.020)	(0.000,0.030)	(0.000,0.018)
CAN005584	1975	44.8757	-79.6222	F	C19							0.9055	0.084	0.003	0.008	0.91	0.078	0.003	0.009	(0.549,1.000)	(0.000,0.436)	(0.000,0.018)	(0.000,0.055)	0.901	0.09	0.003	0.007	(0.512,1.000)	(0.000,0.478)	(0.000,0.013)	(0.000,0.034)
CAN005585	1980	44.9404	-75.7307	M	C9		AA	172	180	212	212	0.988	0.004	0.006	0.003	0.988	0.004	0.006	0.003	(0.929,1.000)	(0.000,0.016)	(0.000,0.026)	(0.000,0.012)	0.988	0.004	0.006	0.003	(0.929,1.000)	(0.000,0.015)	(0.000,0.026)	(0.000,0.012)
CAN005586	1978	44.9902	-75.6372	F	C9							0.89	0.006	0.0055	0.098	0.874	0.006	0.006	0.114	(0.601,1.000)	(0.000,0.028)	(0.000,0.032)	(0.000,0.386)	0.906	0.006	0.005	0.082	(0.631,1.000)	(0.000,0.030)	(0.000,0.028)	(0.000,0.355)
CAN005587	2009-01-30	44.9772	-78.7442	M	C19		AA	172	180	212	212	0.704	0.2275	0.0615	0.0065	0.754	0.181	0.059	0.006	(0.363,1.000)	(0.000,0.597)	(0.000,0.376)	(0.000,0.032)	0.654	0.274	0.064	0.007	(0.155,1.000)	(0.000,0.769)	(0.000,0.411)	(0.000,0.042)
CAN005588	2009-01-09	44.9831	-78.7452	F	C19							0.605	0.38	0.0095	0.0055	0.627	0.359	0.009	0.005	(0.321,0.975)	(0.000,0.668)	(0.000,0.052)	(0.000,0.025)	0.583	0.401	0.01	0.006	(0.206,1.000)	(0.000,0.780)	(0.000,0.056)	(0.000,0.030)
CAN005589	2009-01-25	44.9741	-78.7416	M	C19		AA	172	180	212	212	0.8785	0.0945	0.014	0.013	0.901	0.074	0.013	0.012	(0.540,1.000)	(0.000,0.423)	(0.000,0.085)	(0.000,0.076)	0.856	0.115	0.015	0.014	(0.408,1.000)	(0.000,0.558)	(0.000,0.094)	(0.000,0.094)
CAN005590	2008-10-03	43.6167	-81.5399	M	C19		CD	172	178	214	210	0.974	0.007	0.011	0.008	0.974	0.007	0.011	0.008	(0.841,1.000)	(0.000,0.037)	(0.000,0.065)	(0.000,0.048)	0.974	0.007	0.011	0.008	(0.837,1.000)	(0.000,0.037)	(0.000,0.066)	(0.000,0.049)
CAN005591	2008-12-01	43.9302	-81.2138	M	C19	2	HT	174	176	208	220	0.9815	0.007	0.008	0.0035	0.981	0.007	0.008	0.004	(0.883,1.000)	(0.000,0.039)	(0.000,0.046)	(0.000,0.017)	0.982	0.007	0.008	0.003	(0.888,1.000)	(0.000,0.036)	(0.000,0.042)	(0.000,0.016)
CAN005592	2008-12-01	43.9265	-81.2907	M	C9		CD	172	178	214	210	0.988	0.005	0.004	0.003	0.988	0.005	0.004	0.003	(0.929,1.000)	(0.000,0.022)	(0.000,0.019)	(0.000,0.016)	0.988	0.005	0.004	0.003	(0.931,1.000)	(0.000,0.021)	(0.000,0.017)	(0.000,0.015)
CAN005593	2008-12-01	43.9339	-81.2514	F	C9							0.9825	0.005	0.0085	0.004	0.982	0.005	0.009	0.004	(0.888,1.000)	(0.000,0.027)	(0.000,0.050)	(0.000,0.019)	0.983	0.005	0.008	0.004	(0.894,1.000)	(0.000,0.024)	(0.000,0.044)	(0.000,0.019)
CAN005594	2008-12-01	43.9584	-81.2214	M	C9		CD	172	178	214	210	0.9785	0.0105	0.003	0.007	0.978	0.011	0.003	0.007	(0.866,1.000)	(0.000,0.069)	(0.000,0.016)	(0.000,0.042)	0.979	0.01	0.003	0.007	(0.869,1.000)	(0.000,0.064)	(0.000,0.015)	(0.000,0.039)
CAN005595	2008-12-01	43.9527	-81.2457	F	C5							0.9185	0.005	0.0145	0.0615	0.915	0.005	0.015	0.065	(0.598,1.000)	(0.000,0.025)	(0.000,0.097)	(0.000,0.364)	0.922	0.005	0.014	0.058	(0.612,1.000)	(0.000,0.024)	(0.000,0.089)	(0.000,0.349)
CAN005596	2008-12-01	43.9598	-81.2212	F	C19							0.9735	0.014	0.0085	0.0045	0.974	0.014	0.008	0.004	(0.838,1.000)	(0.000,0.096)	(0.000,0.049)	(0.000,0.021)	0.973	0.014	0.009	0.005	(0.832,1.000)	(0.000,0.093)	(0.000,0.052)	(0.000,0.022)
CAN005597	2008-12-01	43.9567	-81.2468	M	C9		HT	174	176	208	220	0.9825	0.005	0.004	0.0085	0.982	0.005	0.004	0.009	(0.890,1.000)	(0.000,0.025)	(0.000,0.021)	(0.000,0.049)	0.983	0.005	0.004	0.008	(0.894,1.000)	(0.000,0.024)	(0.000,0.019)	(0.000,0.044)
CAN005598	2009-01-01	43.8926	-81.2351	M	C1	2	HT	174	176	208	220	0.9565	0.014	0.006	0.0235	0.957	0.014	0.006	0.023	(0.747,1.000)	(0.000,0.102)	(0.000,0.031)	(0.000,0.170)	0.956	0.014	0.006	0.024	(0.739,1.000)	(0.000,0.095)	(0.000,0.031)	(0.000,0.181)
CAN005599	2008-09-01	43.7163	-81.6247	M	C1		CD	172	178	214	210	0.981	0.0075	0.006	0.005	0.982	0.007	0.006	0.005	(0.892,1.000)	(0.000,0.038)	(0.000,0.029)	(0.000,0.024)	0.98	0.008	0.006	0.005	(0.876,1.000)	(0.000,0.046)	(0.000,0.033)	(0.000,0.025)
CAN005600	2008-09-01	43.7195	-81.6483	M	C19		CD	172	178	214	210	0.9895	0.004	0.0035	0.003	0.989	0.004	0.004	0.003	(0.937,1.000)	(0.000,0.018)	(0.000,0.017)	(0.000,0.014)	0.99	0.004	0.003	0.003	(0.938,1.000)	(0.000,0.017)	(0.000,0.016)	(0.000,0.014)
CAN005601	2008-09-01	43.7195	-81.6483	M	C19		CD	172	178	214	210	0.916	0.0075	0.0625	0.0145	0.913	0.008	0.065	0.015	(0.679,1.000)	(0.000,0.042)	(0.000,0.286)	(0.000,0.110)	0.919	0.007	0.06	0.014	(0.683,1.000)	(0.000,0.041)	(0.000,0.282)	(0.000,0.102)
CAN005602	2008-09-01	43.7823	-81.683	M	C9	1	CR	172	178	212	216	0.646	0.022	0.295	0.037	0.654	0.021	0.287	0.038	(0.347,0.928)	(0.000,0.157)	(0.000,0.602)	(0.000,0.284)	0.638	0.023	0.303	0.036	(0.307,0.930)	(0.000,0.166)	(0.000,0.638)	(0.000,0.279)
CAN005603	2008-09-01	43.7823	-81.6828	F	C9							0.97	0.0235	0.003	0.003	0.969	0.024	0.003	0.003	(0.800,1.000)	(0.000,0.186)	(0.000,0.016)	(0.000,0.014)	0.971	0.023	0.003	0.003	(0.808,1.000)	(0.000,0.176)	(0.000,0.015)	(0.000,0.013)
CAN005604	2008-10-01	43.735	-81.5924	F	C9							0.981	0.008	0.003	0.008	0.979	0.007	0.003	0.011	(0.872,1.000)	(0.000,0.043)	(0.000,0.013)	(0.000,0.077)	0.983	0.009	0.003	0.005	(0.894,1.000)	(0.000,0.053)	(0.000,0.013)	(0.000,0.028)
CAN005605	2008-10-01	43.7325	-81.5918	M	C19		CD	172	178	214	210	0.955	0.0055	0.034	0.0055	0.953	0.006	0.036	0.006	(0.698,1.000)	(0.000,0.028)	(0.000,0.278)	(0.000,0.030)	0.957	0.005	0.032	0.005	(0.725,1.000)	(0.000,0.026)	(0.000,0.246)	(0.000,0.027)
CAN005606	2008-10-01	43.7448	-81.5915	F	C1							0.976	0.006	0.005	0.013	0.976	0.006	0.005	0.013	(0.849,1.000)	(0.000,0.033)	(0.000,0.026)	(0.000,0.085)	0.976	0.006	0.005	0.013	(0.850,1.000)	(0.000,0.032)	(0.000,0.025)	(0.000,0.080)
CAN005607	2008-10-01	43.3783	-81.7085	M	C19		AA	172	180	212	212	0.9835	0.005	0.005	0.007	0.983	0.005	0.005	0.007	(0.894,1.000)	(0.000,0.026)	(0.000,0.023)	(0.000,0.039)	0.984	0.005	0.005	0.007	(0.900,1.000)	(0.000,0.024)	(0.000,0.022)	(0.000,0.034)
CAN005610	2008-09-01	43.7373	-81.5915	F	C9							0.9525	0.0355	0.0045	0.0075	0.952	0.037	0.004	0.007	(0.711,1.000)	(0.000,0.266)	(0.000,0.021)	(0.000,0.042)	0.953	0.034	0.005	0.008	(0.715,1.000)	(0.000,0.255)	(0.000,0.021)	(0.000,0.049)
CAN005611	2008-11-01	43.5564	-81.4777	F	C9							0.9615	0.02	0.006	0.013	0.96	0.021	0.006	0.013	(0.755,1.000)	(0.000,0.157)	(0.000,0.031)	(0.000,0.072)	0.963	0.019	0.006	0.013	(0.767,1.000)	(0.000,0.134)	(0.000,0.029)	(0.000,0.072)
CAN005612	2008-11-01	43.4531	-81.4645	M	C9	4	AA	172	180	212	212	0.9865	0.006	0.004	0.004	0.987	0.006	0.004	0.004	(0.919,1.000)	(0.000,0.029)	(0.000,0.020)	(0.000,0.018)	0.986	0.006	0.004	0.004	(0.915,1.000)	(0.000,0.030)	(0.000,0.020)	(0.000,0.018)
CAN005613	2008-11-01	43.5265	-81.3931	F	C9							0.948	0.0195	0.021	0.0115	0.947	0.02	0.021	0.012	(0.690,1.000)	(0.000,0.151)	(0.000,0.152)	(0.000,0.072)	0.949	0.019	0.021	0.011	(0.695,1.000)	(0.000,0.140)	(0.000,0.146)	(0.000,0.067)
CAN005614	2008-11-01	43.5083	-81.4602	M	C9		AA	172	180	212	212	0.887	0.0685	0.0095	0.035	0.888	0.072	0.009	0.031	(0.502,1.000)	(0.000,0.438)	(0.000,0.051)	(0.000,0.235)	0.886	0.065	0.01	0.039	(0.492,1.000)	(0.000,0.420)	(0.000,0.057)	(0.000,0.287)
CAN005615	2008-11-01	43.5682	-81.5005	F	C106							0.979	0.003	0.0055	0.012	0.978	0.003	0.005	0.014	(0.863,1.000)	(0.000,0.014)	(0.000,0.027)	(0.000,0.101)	0.98	0.003	0.006	0.01	(0.878,1.000)	(0.000,0.015)	(0.000,0.030)	(0.000,0.071)
CAN005616	2008-09-28	44.6408	-78.1359	M	C19		AA	172	180	212	212	0.9145	0.0385	0.023	0.024	0.92	0.034	0.023	0.023	(0.612,1.000)	(0.000,0.258)	(0.000,0.175)	(0.000,0.172)	0.909	0.043	0.023	0.025	(0.565,1.000)	(0.000,0.323)	(0.000,0.177)	(0.000,0.184)
CAN005626	2009-03-09	44.4197	-76.0761	F	C19							0.664	0.3115	0.0175	0.007	0.671	0.304	0.018	0.007	(0.206,1.000)	(0.000,0.783)	(0.000,0.135)	(0.000,0.040)	0.657	0.319	0.017	0.007	(0.000,1.000)	(0.000,0.999)	(0.000,0.120)	(0.000,0.040)
CAN005627	2008-12-23	44.7483	-78.434	F	C9							0.253	0.179	0.5525	0.015	0.289	0.161	0.534	0.016	(0.000,0.744)	(0.000,0.739)	(0.000,0.967)	(0.000,0.121)	0.217	0.197	0.571	0.014	(0.000,0.705)	(0.000,0.832)	(0.000,1.000)	(0.000,0.101)
CAN005628	2009-02-12	44.8356	-78.7628	F	C14							0.859	0.119	0.0115	0.0105	0.862	0.116	0.011	0.01	(0.411,1.000)	(0.000,0.570)	(0.000,0.070)	(0.000,0.066)	0.856	0.122	0.012	0.011	(0.378,1.000)	(0.000,0.601)	(0.000,0.073)	(0.000,0.067)
CAN005629	2009-02-06	44.6916	-78.7166	F	C43							0.627	0.3485	0.0085	0.016	0.701	0.274	0.009	0.016	(0.052,1.000)	(0.000,0.882)	(0.000,0.049)	(0.000,0.112)	0.553	0.423	0.008	0.016	(0.000,1.000)	(0.000,1.000)	(0.000,0.040)	(0.000,0.108)
CAN005630	2009-03-06	44.6231	-78.7368	M	C9		GP	176	180	212	222	0.7885	0.014	0.183	0.0145	0.795	0.015	0.176	0.014	(0.437,1.000)	(0.000,0.101)	(0.000,0.535)	(0.000,0.099)	0.782	0.013	0.19	0.015	(0.395,1.000)	(0.000,0.082)	(0.000,0.579)	(0.000,0.104)
CAN005631	2009-03-12	44.7589	-78.6928	F	C5							0.849	0.115	0.03	0.0055	0.845	0.117	0.032	0.005	(0.346,1.000)	(0.000,0.614)	(0.000,0.248)	(0.000,0.027)	0.853	0.113	0.028	0.006	(0.307,1.000)	(0.000,0.649)	(0.000,0.215)	(0.000,0.028)
CAN005644	2009-01-25	44.6927	-77.9999	M	C19	2	JT	174	172	208	220	0.949	0.0055	0.013	0.0325	0.955	0.005	0.011	0.029	(0.728,1.000)	(0.000,0.026)	(0.000,0.070)	(0.000,0.219)	0.943	0.006	0.015	0.036	(0.674,1.000)	(0.000,0.030)	(0.000,0.100)	(0.000,0.270)
CAN005645	2009-02-26	44.6389	-77.9348	M	C19	2	FG	174	178	208	224	0.693	0.0425	0.021	0.243	0.67	0.042	0.016	0.272	(0.185,1.000)	(0.000,0.333)	(0.000,0.114)	(0.000,0.630)	0.716	0.043	0.026	0.214	(0.210,1.000)	(0.000,0.334)	(0.000,0.204)	(0.000,0.636)
CAN005646	2009-02-22	44.7054	-77.9086	M	C9	2	FF	174	178	208	222	0.983	0.009	0.005	0.003	0.983	0.009	0.005	0.003	(0.894,1.000)	(0.000,0.055)	(0.000,0.023)	(0.000,0.016)	0.983	0.009	0.005	0.003	(0.894,1.000)	(0.000,0.053)	(0.000,0.022)	(0.000,0.016)
CAN005647	2009-02-01	44.9798	-78.7317	M	C9		AA	172	180	212	212	0.247	0.732	0.017	0.004	0.337	0.647	0.012	0.004	(0.002,0.665)	(0.319,0.955)	(0.000,0.079)	(0.000,0.017)	0.157	0.817	0.022	0.004	(0.000,0.554)	(0.428,1.000)	(0.000,0.163)	(0.000,0.016)
CAN005648	2009-04-06	44.4448	-79.7758	F	C19							0.7915	0.022	0.1665	0.0195	0.78	0.019	0.181	0.02	(0.349,1.000)	(0.000,0.141)	(0.000,0.599)	(0.000,0.148)	0.803	0.025	0.152	0.019	(0.346,1.000)	(0.000,0.193)	(0.000,0.589)	(0.000,0.139)
CAN005649	2009-04-02	44.3642	-77.9779	M	C9		F?	174	178		222	0.7515	0.2175	0.004	0.027	0.795	0.172	0.004	0.029	(0.408,1.000)	(0.000,0.554)	(0.000,0.018)	(0.000,0.170)	0.708	0.263	0.004	0.025	(0.282,1.000)	(0.000,0.688)	(0.000,0.019)	(0.000,0.162)
CAN005761	2009-02-20	44.5944	-78.4107	M	C19		CD	172	178	214	210	0.98	0.008	0.004	0.008	0.98	0.008	0.004	0.008	(0.876,1.000)	(0.000,0.048)	(0.000,0.017)	(0.000,0.044)	0.98	0.008	0.004	0.008	(0.877,1.000)	(0.000,0.046)	(0.000,0.016)	(0.000,0.042)
CAN005776	2009-03-13	44.6333	-78.85	F	C1							0.981	0.011	0.005	0.003	0.981	0.011	0.005	0.003	(0.880,1.000)	(0.000,0.072)	(0.000,0.025)	(0.000,0.015)	0.981	0.011	0.005	0.003	(0.885,1.000)	(0.000,0.065)	(0.000,0.023)	(0.000,0.014)
CAN005777	2009-03-15	44.7167	-78.9	F	C19							0.9805	0.009	0.007	0.004	0.98	0.009	0.007	0.004	(0.874,1.000)	(0.000,0.054)	(0.000,0.038)	(0.000,0.018)	0.981	0.009	0.007	0.004	(0.881,1.000)	(0.000,0.046)	(0.000,0.036)	(0.000,0.017)
CAN005778	2008-11-03	44.5167	-78.7	M	C1		HT	174	176	208	220	0.8325	0.0675	0.083	0.0175	0.821	0.07	0.091	0.018	(0.274,1.000)	(0.000,0.445)	(0.000,0.573)	(0.000,0.133)	0.844	0.065	0.075	0.017	(0.325,1.000)	(0.000,0.428)	(0.000,0.512)	(0.000,0.121)
CAN005856	2008-11-02	44.55	-78.7167	M	C19		C?	172	178	208		0.9415	0.024	0.0315	0.003	0.938	0.025	0.034	0.003	(0.661,1.000)	(0.000,0.192)	(0.000,0.247)	(0.000,0.015)	0.945	0.023	0.029	0.003	(0.689,1.000)	(0.000,0.171)	(0.000,0.215)	(0.000,0.014)
CAN005968	2009-07-19	42.6958	-80.4805	M	C9		FF	174	178	208	222	0.9675	0.008	0.01	0.014	0.969	0.007	0.01	0.013	(0.813,1.000)	(0.000,0.040)	(0.000,0.060)	(0.000,0.093)	0.966	0.009	0.01	0.015	(0.794,1.000)	(0.000,0.047)	(0.000,0.060)	(0.000,0.104)
CAN005969	2009-02-28	44.9747	-78.8146	F	C9							0.9535	0.01	0.0295	0.007	0.954	0.01	0.029	0.007	(0.742,1.000)	(0.000,0.062)	(0.000,0.209)	(0.000,0.041)	0.953	0.01	0.03	0.007	(0.732,1.000)	(0.000,0.063)	(0.000,0.218)	(0.000,0.041)
CAN005970	2009	45.0446	-74.8627	F	C1							0.983	0.005	0.005	0.007	0.983	0.005	0.005	0.007	(0.895,1.000)	(0.000,0.025)	(0.000,0.024)	(0.000,0.044)	0.983	0.005	0.005	0.007	(0.898,1.000)	(0.000,0.025)	(0.000,0.023)	(0.000,0.039)
CAN005971	2009	45.0524	-74.7454	M	C41		CD	172	178	214	210	0.9685	0.0105	0.01	0.0115	0.973	0.009	0.009	0.01	(0.831,1.000)	(0.000,0.049)	(0.000,0.048)	(0.000,0.064)	0.964	0.012	0.011	0.013	(0.780,1.000)	(0.000,0.073)	(0.000,0.067)	(0.000,0.084)
CAN005972	2009-11-09	45.0249	-75.1223	M	C19	1	CR	172	178	212	216	0.9505	0.041	0.0045	0.004	0.947	0.044	0.005	0.004	(0.666,1.000)	(0.000,0.322)	(0.000,0.022)	(0.000,0.020)	0.954	0.038	0.004	0.004	(0.699,1.000)	(0.000,0.287)	(0.000,0.021)	(0.000,0.019)
CAN005973	2008-11-29	44.551	-78.725	F	C19							0.8095	0.1315	0.008	0.051	0.806	0.138	0.008	0.048	(0.004,1.000)	(0.000,0.737)	(0.000,0.041)	(0.000,0.333)	0.813	0.125	0.008	0.054	(0.004,1.000)	(0.000,0.716)	(0.000,0.041)	(0.000,0.372)
CAN005974	2008-12-20	44.552	-78.724	M	C19		C?	172	178	208		0.8625	0.1145	0.015	0.008	0.854	0.122	0.016	0.008	(0.382,1.000)	(0.000,0.588)	(0.000,0.100)	(0.000,0.045)	0.871	0.107	0.014	0.008	(0.397,1.000)	(0.000,0.576)	(0.000,0.082)	(0.000,0.042)
CAN005975	2008-12-22	44.553	-78.723	F	C9							0.915	0.0395	0.0405	0.005	0.911	0.041	0.043	0.005	(0.530,1.000)	(0.000,0.305)	(0.000,0.328)	(0.000,0.025)	0.919	0.038	0.038	0.005	(0.552,1.000)	(0.000,0.281)	(0.000,0.292)	(0.000,0.025)
CAN005976	2008-12-26	44.554	-78.722	F	C19							0.9645	0.005	0.0265	0.005	0.966	0.005	0.025	0.005	(0.789,1.000)	(0.000,0.023)	(0.000,0.184)	(0.000,0.023)	0.963	0.005	0.028	0.005	(0.771,1.000)	(0.000,0.023)	(0.000,0.203)	(0.000,0.023)
CAN005977	2009-03-16	44.555	-78.721	F	C19							0.972	0.0075	0.0085	0.012	0.971	0.008	0.009	0.012	(0.821,1.000)	(0.000,0.040)	(0.000,0.053)	(0.000,0.076)	0.973	0.007	0.008	0.012	(0.830,1.000)	(0.000,0.037)	(0.000,0.045)	(0.000,0.072)
CAN005993	2009	44.5684	-80.9305	M	C9		CD	172	178	214	210	0.9865	0.004	0.0065	0.003	0.986	0.004	0.007	0.003	(0.915,1.000)	(0.000,0.021)	(0.000,0.038)	(0.000,0.013)	0.987	0.004	0.006	0.003	(0.918,1.000)	(0.000,0.021)	(0.000,0.035)	(0.000,0.012)
CAN005995	2010-01-21	44.3976	-78.6798	M	C19		HT	174	176	208	220	0.97	0.0065	0.006	0.018	0.97	0.006	0.006	0.018	(0.812,1.000)	(0.000,0.032)	(0.000,0.029)	(0.000,0.133)	0.97	0.007	0.006	0.018	(0.808,1.000)	(0.000,0.034)	(0.000,0.028)	(0.000,0.133)
CAN006125	2010-08-28	44.4314	-80.4087	M	C9		CD	172	178	214	210	0.9675	0.015	0.0095	0.008	0.966	0.016	0.01	0.008	(0.794,1.000)	(0.000,0.105)	(0.000,0.065)	(0.000,0.049)	0.969	0.014	0.009	0.008	(0.807,1.000)	(0.000,0.086)	(0.000,0.055)	(0.000,0.049)

## Sheet: Table S3
Haplotype	Evolutionary Origin	Historical Coyotes	Contemporary Coyotes	Dogs	Genbank accession
C1	New World	15	23		AY267718
C5	New World	1	3		AY267722
C9	New World	74	109		AY267726
C13	New World		1		AY267730
C14	New World		3		AY267731
C17	New World		1		AY267734
C19	New World	27	73		AY267736
C41	New World		1		FJ889990
C43	New World		1		FJ889992
C100	Old World			17	JQ446379
C102	New World		1		GU062764
C103	Old World			7	JQ446380
C104	Old World			17	JQ446381
C105	Old World			13	JQ446382
C106	New World		1		GU062765
C120	Old World			3	JQ446383
C121	Old World			5	JQ446384
C133	Old World			2	JQ446385
C135	Old World			1	JQ446386
C136	Old World			3	JQ446387
C137	Old World			2	JQ446388
C138	Old World			1	JQ446389
C139	Old World			1	JQ446390
C140	Old World			1	JQ446391
C141	Old World			1	JQ446392
C142	Old World			1	JQ446393
